# Supplementary material for: Depletion of PD-1 or PD-L1 did not affect the mortality of mice infected with Mycobacterium avium
Source: Sci Rep. 2021 Sep 9;11:18008. doi: 10.1038/s41598-021-97391-4 (PMC8429769; doi:10.1038/s41598-021-97391-4)
Supplement: Supplementary file 6 — Supplementary Table 1. [file 41598_2021_97391_MOESM6_ESM.xlsx]

## Sheet: WT i vs WT c
Name	Fold change	FDR p-value
Ighg2c	1264.48	0
Gm13304	628.72	0.00126
Ubd	579.92	0
Igkv4-74	575.37	1.05e-10
Ighv1-20	442.78	0.000389
Cxcl9	426.46	0
Pgk1-rs7	393.32	0.00332
Igkv8-19	329.85	1.68e-07
Ighv1-66	307.77	0
Saa3	303.24	0
Igkv4-62	265.88	0.00198
Igkv4-70	255.24	1.26e-13
Ighv1-31	250.52	0.00186
Ighv1-58	248.13	2.05e-08
Ighv9-2	235	0.00154
Ighv14-4	234.38	2.23e-15
Gm20521	223.96	0.00368
Igkv14-111	219.96	0
Ighv1-77	218.01	1.43e-07
Lars2	201.26	7.4e-08
Igkv1-88	194.04	0
Igkv4-63	192.1	0
RP23-325D10.3	178.9	0.0074
Ighv1-52	176.03	0
Igkv1-133	172.35	0.00317
Erv3	159.73	0.0033
Ighv1-36	158.14	0.00525
Ighv1-42	154.11	3.58e-11
Ighv1-74	153.83	2.87e-11
Igkv3-2	150.33	0
Igkv4-57-1	150.24	2.23e-15
Igkv4-61	149.88	3.47e-10
Ighg1	147.71	0
Ighv1-63	143.18	1.05e-06
Gbp2b	136.86	0
Ighv14-3	131.09	0
Igkv16-104	130.17	0
Rph3a	127.02	0.00569
Ly6i	125.71	0
Ighg2b	123.33	0
Ighv2-6	122.07	6.59e-07
Ighv5-4	121.94	1.06e-14
Igkv12-38	119.53	4.5e-07
B430305J03Rik	119.38	0.02
Ighv1-4	117.09	3.18e-09
Ighv1-81	116.74	0
Igkv12-41	115.87	0
H2-M2	114.9	0
Ighv8-4	113.66	0.01
Igkv8-30	112.81	0
Ighv13-2	109.71	0.00948
Gm15056	109.36	0.00786
Ighv1-84	109.08	5.84e-06
Ighv1-64	105.2	0
Igkv5-45	104.61	1.48e-10
Igkv10-94	104.2	0
Ighv10-3	101.28	0
Ighv14-2	101.02	0
Igkv17-127	98.32	0
Ighg3	97.85	0
Ighv1-80	94.05	0
Jchain	93.4	0
Ighv14-1	92.48	1.28e-09
Ighv1-15	92.25	0
Igkv13-84	91.5	6.09e-12
Cxcl10	90.56	0
Igkv4-71	89.28	0.01
Gzmk	87.17	1.58e-06
Nos2	86.99	0
Ighv5-17	86.52	0
Gm26883	85.99	0.03
Lrfn5	85.95	2.43e-06
Igkv7-33	84.15	0.01
Gbp10	83.75	0
Ccl8	83.54	0
Ighv1-9	82.68	0
Ighv1-55	82.37	0
Ighv1-50	81.59	0
Ighv1-26	81.17	0
Igkv6-17	81.1	0
Ighv1-62-2	79.25	1.55e-05
Ighv1-76	79.23	0
Btnl6	79.1	0.02
Ighv1-5	77.8	2.23e-15
Igkv14-100	77.16	7.89e-12
Igkv4-86	76.15	1.89e-11
Igkv4-54	74.56	0.02
Ighv2-5	74.15	8.6e-06
Dgkk	74.09	0.02
Il21	72.43	4.57e-06
Igha	72.01	0
Ighv1-59	71.21	2.12e-10
Igkv3-4	68.67	2.23e-15
Igkv6-13	68.53	1.2e-13
Igkv5-48	67.91	0
Ighv5-2	67.89	0.03
Igkv6-15	67.83	0
Pcdh15	66.93	2.53e-08
Igkv4-68	66.39	0
Igkv12-46	65.52	0
Ighv1-39	64.85	0
Ighv8-8	64.3	0
Igkc	63.64	0
Igkv3-5	63.6	1.68e-14
Cd300ld4	62.98	0.03
Sectm1a	61.51	1.27e-05
Dnase1l3	61.07	0
Btnl4	58.92	0.03
Fam26f	58.46	0
Igkv9-120	58.43	0
Igkv6-23	56.54	0
Il10	56.46	0.03
Itln1	56.37	0.03
Igkv10-96	56.13	0
Oosp1	54.98	6.21e-05
Igkv3-12	54.97	3.48e-14
BC023105	54.74	0
Gm5535	53.93	0.03
Gm1720	53.93	0.03
Slamf8	53.6	0
Ighv1-82	53.34	0
Ighv1-54	53.11	0
Igkv4-59	53.07	0
Igkv5-43	51.43	0
Prss46	51.42	0.03
Ighv1-85	51.02	2.71e-10
Igkv8-27	50.64	0
Igkv8-24	50.46	0
Igkv4-77	50.09	0.04
Ighv1-72	50.09	0
Ighv5-16	49.54	0
Ighv3-6	49.45	0
Ighe	49.16	0.04
Fut1	49.13	7.98e-05
Ccl20	49.07	1.52e-07
Igkv4-55	48.94	0
Gm13391	48.89	0.03
Olfr94	48.89	0.03
Igkv11-125	48.53	0.04
Gpr33	48.5	8.07e-08
Ighv1-34	48.45	2.23e-15
Igkv1-99	48.3	0.00074
Iglv1	48.23	0
AA467197	47.59	0
Ighv3-4	47.23	0.05
Ppm1n	46.37	0.04
Ighv1-22	45.04	0
Igkv14-126	44.26	1.35e-12
Ighv8-5	44.21	0.05
Lipn	43.86	0.04
Ighv5-12	43.01	2.21e-13
Ighv1-78	41.96	0
Aire	41.34	0.05
Tspan10	41.34	0.05
Lemd1	40.98	8.11e-10
Ighv1-7	40.86	0
Igkv8-21	40.77	0
Igkv1-110	39.9	0
Serpina3f	39.9	0
Ighv1-19	39.6	0
4930430E12Rik	39.47	0.000122
Ighv1-69	39.34	0
Igkv4-58	38.26	1.01e-09
Igkv4-91	38.13	0
Igkv2-112	38.11	0.000373
Iglc1	37.83	0
Igkv4-53	36.88	0
Acod1	36.6	2.57e-13
Ighv2-9-1	35.84	2.92e-13
Dmbt1	35.49	1.55e-06
Ighv2-3	34.71	1.12e-06
Igkv12-44	34.65	0
Ighv2-9	34.43	7.09e-08
Gm4841	33.26	0
Igkv17-121	33.19	8.59e-15
Ighv1-53	32.95	0
Ighv7-1	32.56	1.19e-09
Ighv6-6	32.29	5.83e-12
Igkv4-79	32.02	0.000826
Ighv3-1	31.92	0.000678
Ighv5-9	31.9	2.75e-07
Igkv4-72	31.89	0
Dscam	31.64	0.000378
Ighv1-75	31.05	0
Ighv2-2	30.67	5.99e-11
Igkv19-93	30.51	0
Ighv5-6	30.31	5.77e-07
Igkv1-135	30.27	0
C1rb	30.19	6.36e-07
Gpnmb	29.56	0
Cst7	29.23	0
F830016B08Rik	29.13	0
Prnd	28.42	8.62e-12
Igkv5-39	28.41	0
Igkv15-103	28.31	0
Igkv3-10	28.17	5.34e-10
Tnfrsf9	28.11	0
Igkv4-90	27.73	0.00092
Ighv6-3	27.66	6.36e-14
Ighv9-3	27.62	0
Igkv6-14	27.4	3.83e-07
Tgtp1	27.38	0
Ighv1-18	27.33	9.61e-14
Prg2	27	3.51e-11
Igkv4-80	26.35	1.44e-09
5830418P13Rik	26.17	0.00107
Igkv8-28	25.95	7.33e-14
Igkv4-50	25.76	8.93e-10
Igkv13-85	25.53	4.67e-10
Olfr109	25.5	4.47e-07
Serpina3g	25.09	0
Gbp11	24.89	0
Slc7a11	24.64	0
Ighv5-9-1	24.52	4.06e-10
Cfb	24.41	0
Ms4a7	24.22	0
Igkv4-57	24.08	0
Cxcl1	23.64	4.95e-10
Htr7	23.45	4.98e-09
Ighv11-2	22.92	2.61e-13
Speer4c	22.75	0.00335
Gpr84	22.48	4.21e-10
Igkv1-117	22.22	0
Igkv6-32	22.21	1.81e-13
Stra6l	22.14	0
Tnf	21.86	0
C1s2	21.56	0.00295
Ighv4-1	21.41	8.99e-13
Igkv6-20	21.07	6.12e-12
A2m	21.06	4.83e-11
Ighv1-47	20.99	0.000207
Igkv10-95	20.84	0.00681
Ighv15-2	20.83	0.00518
Igkv2-137	20.78	2.23e-15
Olfr525	20.63	0.00473
Iglv2	20.59	0
Igkv12-98	20.42	4.2e-12
Igkv9-124	20.41	2.09e-14
Mab21l3	19.96	0
Ido1	19.91	0
Ighv8-12	19.89	2.23e-15
Igkv6-25	19.67	9.62e-12
C1qb	19.53	0
Gm43302	19.51	5.43e-09
Igkv3-7	19.41	8.64e-10
Apol6	19.36	0
Iigp1	19.34	0
Procr	19.03	0
Il12rb1	18.96	0
Pla2g5	18.58	3.71e-08
Ifng	18.45	0
Ighv5-15	18.38	0.000727
Btnl5-ps	18.33	0.00433
Ighm	18.23	0
Mzb1	17.95	0
C1qc	17.91	0
Igkv4-73	17.57	0.02
Gm2619	17.54	0.00721
Igkv2-109	17.52	1.17e-07
Insl6	17.46	9.25e-07
Ighv1-12	17.1	1.02e-08
Ighv7-3	16.99	6.72e-11
Ighv1-56	16.85	0.00998
Ccl7	16.81	5.47e-12
Ighv1-61	16.78	3.38e-07
Gm12407	16.76	0.00633
Gm12551	16.76	0.00777
Pla1a	16.66	0
Aif1	16.57	0
Ighv10-1	16.43	2e-12
Ighv9-4	16.11	2.03e-07
Fcrlb	15.96	0.000431
Gm13710	15.95	0.000318
Gbp5	15.95	0
Gbp8	15.59	0
Tigit	15.38	5.98e-14
Cdhr1	15.28	4.18e-05
Ighv12-3	15.23	0.01
C1qa	15.22	0
Inhba	15.22	0
Pdyn	15.03	0.000371
Trem2	14.89	0
Hk3	14.83	0
Olfr111	14.83	2.8e-11
Ccl2	14.8	1.64e-13
Ctss	14.68	0
Cxcl11	14.66	2.41e-06
Olfr754-ps1	14.66	1.85e-06
Scrt1	14.56	0.000665
Gm4951	14.51	0
Ighv1-11	14.48	0.00399
Bcl2l15	14.42	0.0099
Cdh17	14.26	5.59e-09
Lta	14.15	2.97e-09
Il12b	14	1.66e-12
Pdcd1	13.84	0
Gm2564	13.66	0
Fcrl5	13.65	2.7e-14
Kcnj10	13.64	0
Gm37787	13.63	7.53e-06
Cdkn2a	13.63	0.00028
Olfr105-ps	13.63	0.01
Cxcl13	13.13	0
Apol7c	13.12	0
Gpr85	12.98	0.000105
Igtp	12.94	0
Arnt2	12.9	0
Mmp12	12.9	0
Adh6a	12.85	0.02
Hyal4	12.85	0.01
B4galnt4	12.84	7.75e-10
Gm9797	12.72	0.03
Socs1	12.53	0
Cxcl5	12.47	4.95e-10
Creg2	12.41	0
Fcrl6	12.24	0.00114
Adgrf3	12.24	0.00201
Pgbd5	12.22	5.44e-06
Gatm	12.1	0
Tlr12	11.97	0
Derl3	11.94	3.56e-11
Rgs1	11.93	0
Igkv3-1	11.85	5.88e-05
Elfn2	11.78	0.00211
Cd274	11.75	0
Igkv4-51	11.71	0.00346
Gbp2	11.69	0
Gm16685	11.62	2.23e-15
Pdcd1lg2	11.62	8.85e-14
Gbp6	11.48	0
Slc26a4	11.48	0
Ccr5	11.4	0
Clca3b	11.33	0.000442
St18	11.29	0.03
Gm6209	11.28	0.03
Fam71b	11.28	0.02
Btn2a2	11.28	0.02
Lag3	11.26	0
Batf2	11.2	0
Fcgr4	11.19	0
Slamf7	11.07	0
Ccl19	10.96	0
Clec4e	10.96	2.51e-12
Chil4	10.92	0.00615
Ighv1-2	10.91	0.01
Insrr	10.85	1.11e-07
Olfr60	10.65	5.17e-12
Pla2g7	10.57	0
AW112010	10.55	0
Igkv4-78	10.5	0.03
Csmd1	10.43	0
A230065H16Rik	10.39	0.00667
Ighv1-71	10.39	0.00179
Zbp1	10.36	0
H2-Eb1	10.29	0
Orm1	10.27	1.02e-09
Gm20429	10.2	5.8e-07
Gm12185	10.13	0
Ccr8	10.09	2e-05
Msr1	10.06	0
Nuggc	10.02	2.79e-05
Trbv16	10.01	0.00071
Igkv8-18	10	0.02
Gm996	9.97	0.03
Ahrr	9.96	8.2e-09
Eaf2	9.95	1.33e-10
Trbv4	9.93	0.00614
Tgtp2	9.89	0
Pla2g2d	9.86	0
H2-Ab1	9.83	0
Cxcr3	9.78	0
Xcr1	9.63	0
Aoah	9.62	0
Ighv3-8	9.49	0.00121
Trbv19	9.46	0.00649
Igkv1-122	9.46	0.00809
RP23-116C19.1	9.45	0.00439
Tnfrsf17	9.39	0.000127
Ms4a14	9.39	6.29e-12
Rgs16	9.25	0
Stat1	9.21	0
Nap1l2	9.19	0.000547
Ighv7-4	9.18	0.02
Cd40lg	9.18	4.55e-08
Ccl12	9.07	1.19e-10
RP24-499N24.4	9	0.00648
Kcnmb4os2	9	0.01
Nts	8.94	0.05
H2-Eb2	8.94	0
Bcl2a1d	8.81	0
Olfr98	8.8	1.01e-09
Iglc2	8.77	0
Aunip	8.71	0.00355
Slc11a1	8.67	0
Ccl5	8.63	0
Tnfsf11	8.6	7.62e-06
3300005D01Rik	8.6	0.01
Bcat1	8.58	0.00115
RP24-502J3.1	8.58	1.34e-08
Hist1h3h	8.56	8e-08
Ccl4	8.52	4.26e-10
Mag	8.51	7.2e-11
Cd74	8.43	0
A530032D15Rik	8.36	0
Gbp3	8.34	0
4932438H23Rik	8.22	8.26e-05
Slc6a20a	8.19	0
Cxcl2	8.08	1.02e-07
Cd72	8.03	0
Gpr176	8.02	1.09e-13
Alox12e	8	0.00012
Irgm1	7.96	0
H2-Aa	7.96	0
C3ar1	7.88	0
Ifi211	7.87	0
Gm7582	7.81	0.01
C1qtnf3	7.79	0
Acp5	7.75	0
Nxpe5	7.74	1.7e-11
Ighv1-67	7.7	0.04
Tnip3	7.66	0
Spo11	7.64	1.05e-06
Clec4d	7.64	5.13e-11
Il27	7.62	2.12e-06
Trbv20	7.61	0.01
Lacc1	7.6	0
Il4i1	7.56	0
Ifi205	7.54	0
Trat1	7.47	0.000482
Olfr101	7.47	8.34e-06
Gp2	7.44	8.83e-09
Tm4sf5	7.4	0.00678
A430093F15Rik	7.38	3.64e-09
Igkv8-16	7.34	0.01
Ccl3	7.34	1.86e-10
Slc6a12	7.3	0.000311
Gbp4	7.29	0
Nlrp1c-ps	7.29	0
Gtse1	7.24	6.43e-10
Clec12a	7.23	0
Kcnn4	7.23	0
Tlr11	7.22	0
Gpr31b	7.22	8.4e-07
Lcn2	7.21	0
Morc1	7.14	0.02
Unc93a	7.14	0.03
Cd6	7.08	0
Cd86	7.05	0
Olfr112	7.05	0.00973
Olfr56	6.98	0
Tm4sf19	6.97	0.000638
Gm13571	6.96	2.67e-06
Clec5a	6.96	0
Gdf3	6.95	3.02e-07
H2-Oa	6.93	0
Tnfrsf4	6.89	2.24e-12
Trpm2	6.87	0
Apol7e	6.84	0
Bcl2a1b	6.82	0
Hist1h2bl	6.81	3.4e-06
Hist1h2bp	6.75	1.21e-08
Tap1	6.75	0
Batf3	6.72	2.43e-11
Btbd16	6.72	0.00896
Akr1cl	6.68	0.04
Myo3b	6.66	3.05e-11
Icos	6.64	0
Cacna1h	6.63	0
Ceacam16	6.62	0.000156
Fgl2	6.61	0
Hmox1	6.59	0
Stac2	6.57	0
Apol9a	6.56	7.99e-13
Nfkbie	6.53	0
Psmb8	6.51	0
Ackr1	6.49	2.04e-06
Gm26520	6.49	2.47e-06
Clec4n	6.48	0
Podnl1	6.46	0
Nlrc5	6.46	0
Kifc1	6.46	1.01e-10
Olfr1396	6.42	1.36e-10
Gm15931	6.4	0
Spic	6.4	7.4e-08
4933430I17Rik	6.39	0.00213
Sectm1b	6.39	0.01
Trgv2	6.38	4.76e-05
Cd200r4	6.38	0
H2-DMa	6.37	0
Ighv9-1	6.34	0.00145
Mef2b	6.29	0.00563
Lpcat2	6.29	0
Ifi47	6.26	0
Gm10134	6.24	0.000999
Klri1	6.24	0.000368
Gm18342	6.23	0.00349
Gm14199	6.22	0.04
Ntrk1	6.22	0.04
Scn10a	6.22	0.03
Trav4-4-dv10	6.22	0.03
Fcgr1	6.21	0
Phf11a	6.19	6.18e-12
Gpr65	6.18	0
Stk32c	6.17	3.75e-08
Tnfaip2	6.15	0
Gm16025	6.13	0.0044
Rmi2	6.12	1.76e-10
Adgre1	6.12	0
Cybb	6.09	0
Guca1a	6.06	0.000493
Apol9b	6.04	0
Smpdl3b	6.02	0
Ctla4	5.99	7.5e-13
Zmynd15	5.98	0
Gm6034	5.98	0.00667
Mcoln2	5.91	0
Troap	5.9	5.94e-06
Apoe	5.89	0
H2-DMb2	5.87	0
A230028O05Rik	5.84	0.04
Wnt6	5.82	8.09e-05
Plekhs1	5.82	3.69e-05
Has2	5.8	7.35e-08
Psmb9	5.8	0
A530040E14Rik	5.76	0
Hist1h1b	5.76	0
Gm1965	5.75	0.00045
Kcng3	5.75	0.05
Igkv4-69	5.73	0.02
Dhx58os	5.73	0.02
Iglv3	5.73	2.33e-09
Ass1	5.72	0
Slc7a8	5.7	0
Cxcl3	5.68	0.00806
Ciita	5.68	0
Gbgt1	5.63	0
2310031A07Rik	5.58	0.000544
Lax1	5.56	0
Lat2	5.56	0
Gas2l3	5.56	0
Hist1h2ae	5.55	2.37e-08
H2-T-ps	5.55	2.39e-06
Chl1	5.54	1.2e-09
Cacng8	5.53	0.0012
Lair1	5.52	0
Slpi	5.5	2.31e-12
Hist2h3c2	5.5	0
C130026I21Rik	5.49	0
Irgm2	5.49	0
Crmp1	5.48	5.07e-08
Cd68	5.48	0
Ly6c2	5.48	0
Inpp5j	5.47	1.5e-13
Serpina3i	5.47	1.83e-13
Ch25h	5.44	2.23e-15
RP23-312B17.2	5.43	0.000696
Hpse	5.42	0
Cd4	5.42	0
Frzb	5.4	1.98e-05
Gm12867	5.4	0.03
Gzmc	5.4	0.03
Nlrp1b	5.39	0
Kdm4d	5.35	0.02
Ctsz	5.34	0
H2-K1	5.33	0
Ms4a6d	5.31	0
Gm42609	5.3	6.75e-06
Hist1h3g	5.3	2.69e-09
Csf2rb2	5.3	0
Bst1	5.28	0
Ly9	5.27	0
Havcr1	5.26	0.000631
Cxcl16	5.25	0
Dcstamp	5.25	2.12e-06
Cdc25c	5.25	0.00122
Gm45472	5.22	1.59e-05
Hist1h2bk	5.22	1.15e-10
Gm28884	5.21	0.01
P4ha3	5.17	4.87e-08
Ttbk1	5.17	9.69e-07
Tnfsf8	5.15	0
Marcksl1	5.14	0
Tubb3	5.14	6.55e-05
Slfn10-ps	5.11	1.27e-14
Ceacam19	5.1	0.00356
Pnp2	5.1	1.49e-05
Fcgr3	5.09	0
Gm13166	5.09	0.01
Gm44659	5.07	0.04
Iglc3	5.05	1.93e-12
Kcnd1	5.04	9.74e-08
Hist1h2an	5.03	0.000345
9330175E14Rik	5	0
Bfsp2	5	0.00458
Clec7a	4.98	0
Bcl2a1a	4.98	0
Fscn1	4.96	0
Gm45503	4.96	0.01
Oas1h	4.95	0.03
Ngfr	4.95	2.69e-07
Ly86	4.95	0
Cenpm	4.94	0.00194
2610318N02Rik	4.94	0.00129
Fpr2	4.94	6.81e-13
Ptafr	4.91	0
Ffar2	4.91	8.56e-08
Mettl21b	4.9	0.00133
Pou2af1	4.89	0
Mafb	4.88	0
Clgn	4.88	0.00862
Ksr2	4.87	2.97e-07
Scn2b	4.87	1e-05
H2-Q6	4.86	0
Cd5l	4.84	8.59e-07
Trac	4.84	0
Gm44205	4.83	1.58e-06
Dnmt3l	4.83	0.00624
Kbtbd6	4.83	0.00244
PVRIG	4.82	6.87e-06
Fam167b	4.79	0.00543
Olfr527	4.79	0.00225
Birc5	4.79	4.86e-11
Gm16094	4.77	4.88e-05
Mpeg1	4.77	0
Msc	4.74	5.7e-06
Cpxm1	4.74	0
Hist1h2bj	4.74	0
Psma8	4.74	0.05
Cd52	4.72	0
Xcl1	4.71	0.000306
Gm19585	4.71	0.000251
Psrc1	4.7	1.06e-08
Top2a	4.7	0
Hpgds	4.69	0
Faddos	4.68	0.04
Hist1h2ag	4.67	2.34e-07
H2-Q7	4.67	0
Hist1h1a	4.65	3.27e-12
Lhfpl2	4.65	0
Kynu	4.64	0
Il18bp	4.64	0
Hist1h4k	4.64	1.35e-13
Ctsd	4.63	0
Scimp	4.6	1.3e-12
Sit1	4.59	1.33e-05
D630003M21Rik	4.58	7.84e-12
Ddias	4.58	1.16e-06
Phf11b	4.58	0
Shcbp1	4.57	5.97e-08
Fam83f	4.56	1.17e-08
H2-DMb1	4.56	0
Gm10634	4.55	8.08e-05
Il1rn	4.54	0
Pif1	4.54	2.82e-05
Cd5	4.54	0
Hvcn1	4.53	0
Ttk	4.52	4.91e-06
Il21r	4.51	0
Neil3	4.5	2.08e-08
Casp1	4.5	0
Psap	4.49	0
Hist1h3b	4.49	1.3e-13
Sox8	4.49	0.00272
Ano7	4.48	0.04
Nr1h4	4.48	0.00837
Ly6k	4.48	0.01
Ubash3a	4.48	4.07e-14
A530099J19Rik	4.47	3.43e-11
Cd83	4.45	0
Foxp3	4.45	2.22e-11
D330045A20Rik	4.45	1.21e-05
Aadac	4.44	0.04
Col24a1	4.44	2.65e-05
Gimap7	4.42	0
H2-T23	4.42	0
Gpr55	4.41	3.05e-08
Ifi204	4.4	0
Hist1h2ab	4.4	0
B2m	4.39	0
Glipr1	4.39	0
Cenph	4.38	0.0027
Il1a	4.37	6.52e-15
Mxd3	4.37	2.32e-05
Ctsw	4.37	0
Kif11	4.37	0
Xlr4c	4.37	5.77e-05
Ticrr	4.36	9.66e-09
Arhgap27os2	4.34	0.03
Lst1	4.34	0
Cxcr6	4.33	2.23e-15
Hist1h2bm	4.33	1.52e-09
Tlr2	4.32	0
Cenpe	4.32	0
H2-Q5	4.32	0
Dusp2	4.3	0
Gm5431	4.3	0
Gm16026	4.29	1.29e-06
Gbp7	4.27	0
Ndc80	4.27	5.87e-07
Tmem173	4.27	0
Gpr152	4.26	0.00324
Gm7609	4.23	1.06e-14
Art2a-ps	4.23	3.35e-08
Hist1h2ak	4.23	6.84e-10
Irf4	4.23	0
Gfi1	4.22	4.06e-07
Lgals3bp	4.22	0
Timp1	4.22	1.35e-09
Cd163l1	4.21	2.58e-09
Col22a1	4.21	8.71e-05
Fcer1g	4.19	0
Gm11427	4.19	6.06e-07
Slamf9	4.18	0
Tnfrsf8	4.17	6.71e-05
Aurkb	4.17	1.26e-10
Basp1	4.17	0
Ptpn7	4.16	0
H2-M3	4.16	0
Kcnj9	4.14	0.0022
Cdca5	4.14	1.99e-06
Knl1	4.13	3.87e-14
Klrb1b	4.13	0
Gm2396	4.13	0.01
Gm10552	4.12	0.00126
Igkv12-89	4.12	0.01
Cd80	4.12	5.07e-11
Il9r	4.11	7.51e-14
Ccnb1	4.11	6.78e-12
H2-T22	4.11	0
Gm5547	4.1	6.51e-06
Depdc1a	4.1	6.15e-06
Eya4	4.1	0.000193
Ninj1	4.1	0
Oas1g	4.09	1.29e-09
Cyp1b1	4.09	0
Bst2	4.08	0
Ticam2	4.07	0
Rnf19b	4.06	0
Kntc1	4.06	6.96e-09
Spdl1	4.06	4.54e-06
Hist1h2ap	4.06	0
Gm4737	4.06	2.01e-09
Ankle1	4.05	2.03e-05
RP24-167A12.1	4.05	0.02
Olfr107	4.05	0.04
A630023P12Rik	4.04	0.000163
Slc7a2	4.04	0
B3galt5	4.04	0.02
Ncapg	4.03	2.02e-09
Dyrk4	4.03	0.01
Lipc	4.03	0.00903
Gm43796	4.03	0.02
Tlr1	4.02	0
Gm26584	4.02	1.49e-11
Xlr4b	4.01	5.11e-07
Mki67	4	0
Epsti1	4	0
Apol10b	4	0
Cyba	3.99	0
Il2ra	3.98	1.57e-12
Gm16028	3.96	0.00105
Gm42743	3.96	4.44e-08
Gm15645	3.96	0.00576
Plau	3.96	0
Rad51ap1	3.95	5.43e-06
Izumo1r	3.95	0.000198
Sema4d	3.95	0
Chek1	3.94	5.08e-05
Ccdc88b	3.94	0
Syt13	3.93	0.00107
Il23r	3.93	1.15e-05
Cd69	3.93	4.66e-13
F10	3.93	1.22e-09
Mmp13	3.93	0.000134
Irf1	3.93	0
Mfsd7a	3.92	2.89e-14
Ankrd34b	3.92	0.00125
Zfp683	3.91	0.000186
Psme2	3.91	0
Pigr	3.9	0
Ube2t	3.9	0.0078
Il12rb2	3.9	3.07e-13
Cd300c2	3.9	0
Hist1h3c	3.9	3.09e-14
Gm19684	3.9	5.15e-08
H2-Q4	3.89	0
Cep55	3.89	2.92e-06
Rrm2	3.88	5.12e-11
Rnf149	3.87	0
Gm29083	3.87	0.01
Fcgr2b	3.87	0
Gvin1	3.87	0
Irf8	3.87	0
Pld4	3.87	0
Nuf2	3.86	1.15e-08
Tifa	3.86	0
Pld3	3.86	0
Areg	3.85	4.28e-06
H2-T10	3.85	0
Lpxn	3.85	0
Gm44271	3.84	0.04
Tlr9	3.84	0
Gm3636	3.84	0.05
Blnk	3.84	0
Rasa4	3.83	0
1500009L16Rik	3.83	3.89e-06
Mdk	3.82	4.83e-09
Tcrg-C2	3.82	2.7e-05
Cdca2	3.82	4.71e-09
Bhlhe22	3.81	0.00126
Hist1h4a	3.81	0
Slc15a3	3.81	0
Mcm10	3.8	1.63e-07
Mlkl	3.8	0
Zc3h12d	3.8	0
Lilrb4a	3.8	0
Sgol2a	3.79	5.49e-09
Ppfia4	3.79	2.23e-15
Cdca8	3.79	2.15e-07
Pianp	3.79	1.13e-08
Itgax	3.79	0
Ifi30	3.78	0
Slfn9	3.78	0
Pacsin1	3.78	1.83e-07
Slfn8	3.77	0
Wfdc17	3.77	2.25e-06
Ncf1	3.76	0
Tbx21	3.76	7.7e-12
Mx1	3.76	3.68e-14
Syt12	3.76	1.02e-06
Strc	3.75	0.0012
Cstb	3.75	0
Ltbp2	3.75	0
Ccnf	3.75	5.31e-11
Gla	3.75	0
Gm4070	3.74	0
Lat	3.74	2.23e-15
Brip1	3.74	3.39e-09
Hist1h3i	3.74	0.000358
Hcar2	3.73	3.92e-13
RP23-181A8.2	3.73	0.00107
Hist1h4f	3.73	6.07e-12
Trip13	3.73	9.35e-06
Ly75	3.72	0
Tap2	3.72	0
Tnfaip3	3.71	0
Dlgap5	3.7	4.31e-10
Cd14	3.7	0
Gm14029	3.69	0.000175
Ncapg2	3.69	0
Cdkn3	3.69	0.00506
Unc93b1	3.69	0
Slc13a3	3.68	1.97e-08
Oas1a	3.68	0
Trbv5	3.68	0.02
Gm11365	3.68	0.00898
Hcls1	3.68	0
Cd8a	3.67	0
RP24-173L14.4	3.67	0.000145
Ltb	3.67	0
C3	3.67	0
Vav1	3.67	0
Adap1	3.66	0
Col6a4	3.66	0.000173
Btnl2	3.66	0.01
Sp140	3.65	0
Ikbke	3.65	0
Itgb2	3.65	0
Hist1h3d	3.65	2e-09
Sh3gl3	3.64	0.0012
Stil	3.63	5.44e-07
Egr2	3.63	2.23e-15
AI662270	3.63	0
Cd180	3.63	0
H2-D1	3.63	0
Ptpn22	3.62	0
Psmb10	3.62	0
Ccne1	3.61	7.15e-06
Kif4	3.61	2.26e-10
Marco	3.6	4.2e-06
Cd3g	3.6	0
BC147527	3.6	0.005
Ska1	3.6	0.05
Ercc6l	3.6	5.07e-08
Tnfrsf14	3.59	0
Slc5a5	3.59	0.03
Hist1h4b	3.59	2.55e-10
Pde11a	3.58	0.00306
Gm42372	3.58	0.00389
Gdf15	3.57	2.69e-05
Cx3cr1	3.57	0
Hist1h4j	3.57	0
Snx10	3.56	0
Aim2	3.55	0
Colec11	3.55	0.02
Ebi3	3.55	1.78e-08
Snai3	3.54	0.00893
Cks1b	3.53	2.79e-08
Casp4	3.53	0
Cd3e	3.53	0
Ccnb2	3.53	2.6e-08
Hist1h2ai	3.53	2.66e-05
Unc5cl	3.53	4.44e-05
RP23-181A8.3	3.52	0.00786
Hmmr	3.52	4.69e-07
Mmp14	3.52	0
Ctsb	3.52	0
Art2b	3.51	4.18e-10
Adgrg5	3.51	2.31e-09
Relb	3.5	0
Kif5c	3.49	2.7e-06
Hcst	3.49	2.49e-06
Gna15	3.49	2.5e-14
Hist1h3a	3.49	3.3e-09
Il2rg	3.49	0
Hist1h2bb	3.48	1.68e-14
Abcb1b	3.47	0
Kif18b	3.47	1.72e-05
Ccna2	3.46	2.22e-12
Capg	3.46	0
Nlrc4	3.46	3.73e-13
Ttc39c	3.46	6.52e-15
Malt1	3.46	0
Tpx2	3.44	6.09e-12
Serpina10	3.44	3.11e-06
Gm9843	3.44	0.02
Iqgap3	3.43	7.3e-10
Lrrc25	3.43	4.06e-13
Mir142hg	3.43	0.00381
Mreg	3.42	0
Gm28913	3.42	0.05
Lrp8os2	3.42	0.03
Gm43956	3.42	0.03
E230032D23Rik	3.42	0.04
Naip2	3.42	0
Arc	3.42	0.00683
C330027C09Rik	3.42	7.66e-11
Gm20496	3.42	0.04
Majin	3.42	0.03
Sh2d1a	3.42	0.000145
Melk	3.41	4.09e-07
Runx3	3.41	0
Snx20	3.41	0
Clmp	3.41	0
1700027J07Rik	3.41	0.03
Sdf2l1	3.41	0
Gm43388	3.41	6.24e-05
Mir155hg	3.41	0.000271
Clspn	3.4	5.74e-08
Tbxas1	3.4	0
2810417H13Rik	3.4	0
Tacc3	3.39	5.66e-12
Cenpf	3.38	4.89e-10
Dclk1	3.38	0
Cdca3	3.37	1.24e-07
Gpr132	3.37	0
Pbk	3.37	5.25e-05
Nfatc2	3.36	0
Gm17334	3.36	8.59e-15
Csf2rb	3.36	0
Fth1	3.36	0
Rab32	3.35	0
Gdap10	3.35	0
Chst10	3.34	1.22e-09
Tnfaip6	3.34	0.00321
Uhrf1	3.34	4.96e-12
Apoc2	3.33	7.31e-05
Ctsc	3.33	0
Cenpk	3.33	0.01
Olfr99	3.33	1.85e-06
Gm15472	3.32	0.000453
Sprn	3.32	0.00446
Nampt	3.32	0
Gm28417	3.31	0.02
Pkib	3.31	0
Irf5	3.3	0
RP24-286J21.7	3.3	3.96e-13
Icam5	3.3	0.02
Gsg2	3.3	2.06e-11
Hist1h2bh	3.3	1.09e-05
Pglyrp2	3.3	8.56e-10
Cfp	3.3	0
Cacna1e	3.29	0
Hrh2	3.29	1.59e-13
Rasgrp1	3.28	0
Themis	3.28	0
Matk	3.28	7.25e-09
Gm15283	3.28	0.000416
Gcnt4	3.28	0.02
Myo5a	3.27	0
Esco2	3.27	3.44e-05
Lck	3.26	0
Gm15513	3.26	0.00674
Fam64a	3.26	5.15e-05
Fyb	3.26	0
Ulbp1	3.25	1e-06
2700099C18Rik	3.25	0.000354
Gm13212	3.24	6.6e-09
Apobec1	3.24	0
Gm6410	3.24	0.05
Itgae	3.24	0
Aspm	3.23	2.89e-11
Klra2	3.23	0
Tnfrsf13c	3.23	3.15e-10
Gm26613	3.22	0.000443
1700071M16Rik	3.22	1.32e-05
Zap70	3.21	8.59e-15
Flt3	3.21	1.06e-14
Tmem106a	3.21	0
Lap3	3.2	0
Oasl1	3.2	1.94e-08
Stra6	3.2	0.01
RP23-396C4.1	3.2	0.01
Hist1h4m	3.2	0
Lgals3	3.2	0
Kif2c	3.19	2.38e-05
Tspan33	3.19	2.42e-07
Gm5786	3.19	0.03
1700066B19Rik	3.19	0.0097
Gm6377	3.19	7.43e-06
Apitd1	3.18	0.03
Sh2b2	3.18	2.27e-12
Fcho1	3.18	0
Trbc2	3.17	0
Gm26522	3.17	4.45e-14
Cd300ld3	3.17	1.19e-09
Cideb	3.17	0.03
Parvg	3.17	0
Gm15964	3.17	2.36e-06
Plekhn1	3.16	1.06e-14
A430057M04Rik	3.16	0.00776
Ncf4	3.16	0
Adamts4	3.15	7.67e-06
Crlf2	3.15	0
BC035044	3.15	2.28e-06
Hif1a	3.15	0
Clcn7	3.15	0
Il10ra	3.14	0
Rad51	3.13	2.81e-06
Cdk1	3.13	1.47e-05
Lcp2	3.13	0
Arl5c	3.13	0
Parp9	3.13	0
Slamf1	3.11	2.73e-12
Nkg7	3.11	5.41e-14
Serpina3h	3.11	0.000292
Gm10863	3.11	0.05
Asf1b	3.1	8.6e-06
E2f7	3.1	1.29e-07
Rab20	3.09	4.2e-10
Gm42031	3.09	0
Batf	3.09	1.36e-08
Espl1	3.09	6.88e-10
Kif20a	3.09	3.88e-06
Clec4a1	3.08	5.12e-13
Slc37a2	3.08	0
Tapbp	3.08	0
Atf3	3.07	0
Hist2h2bb	3.07	2.18e-13
RP23-145I16.3	3.07	0.02
Tbc1d9	3.07	0
Nlrp3	3.07	2.89e-14
Hist1h2af	3.07	1.3e-05
Prss30	3.07	0.05
Cyp7b1	3.06	2.06e-08
Sh2d2a	3.06	0
Xkr5	3.06	0.03
Cd1d1	3.05	0
Tnfrsf1b	3.05	0
Igsf6	3.05	0
Tvp23a	3.05	3.17e-09
C1ra	3.04	0
Rasal3	3.04	0
Irf7	3.03	0
Rab37	3.03	2.36e-07
Ms4a6c	3.03	0
Rnf128	3.03	1.35e-13
Fam20c	3.02	0
Trbv3	3.02	0.00795
Gm20531	3.02	0.01
Calca	3.02	0.01
Mif	3.02	0
Rnf17	3.02	0.02
Gm26885	3.02	0.00067
Oasl2	3.01	0
C1s1	3.01	0
Psme1	3.01	0
Mmp25	3.01	2.95e-06
Herc6	3	0
Dtx3l	3	0
Csf2ra	3	0
Ffar1	2.99	5.58e-07
Nckap1l	2.99	0
Tnfaip8l1	2.99	7.32e-07
Pla2g16	2.99	0
Gm26902	2.99	0.01
Ifit3	2.99	0
Bub1b	2.98	1.14e-12
Cilp	2.98	1.03e-10
Cdc6	2.98	2.73e-05
Zranb3	2.97	1.52e-10
Themis2	2.97	0
Scamp5	2.97	7.26e-08
Trex1	2.97	2.5e-14
Hexb	2.97	0
Slc2a6	2.96	7.02e-10
Arhgap11a	2.96	1.48e-14
Gbp9	2.96	0
C920009B18Rik	2.96	2.24e-12
Ptprv	2.95	2.51e-05
Bhlha15	2.95	1.24e-05
Gm17089	2.95	0.000442
Scin	2.95	0.000921
Tpm3-rs7	2.95	0.01
Tcirg1	2.95	0
Ptgs2	2.94	0
Itgam_1	2.94	0
Mmp2	2.94	0
Gm15821	2.94	0.000308
1500015O10Rik	2.93	0.02
P2ry14	2.93	0
Spc24	2.93	8.63e-05
Cyth4	2.93	0
Cubn	2.92	0.00164
Fndc7	2.92	4.41e-07
Sh3bp2	2.92	0
Fbxo48	2.92	0.00616
Hist1h3f	2.92	1.48e-14
Cd28	2.91	1.11e-13
Sirpa	2.91	0
Spn	2.91	0
Cd3d	2.91	6.94e-09
Slfn2	2.91	0
BC051142	2.91	0.000482
Gm29114	2.9	0.00631
Gm15872	2.9	0.00326
Klrg1	2.9	0.000988
E2f8	2.9	2.89e-08
Ccr6	2.9	2.37e-08
Isg15	2.89	1.43e-08
Gm5345	2.89	0.01
Ccl22	2.89	4.83e-11
Itgb7	2.89	0
Kif20b	2.89	3.11e-11
Cd40	2.88	0
Vnn1	2.88	0
Gpr68	2.88	1.02e-11
Orm2	2.87	0.05
Znf41-ps	2.87	1.5e-09
Ifi44	2.86	0
Zfp992	2.86	0
Thy1	2.86	0
Cd276	2.86	4.84e-14
4930427A07Rik	2.86	8.98e-06
Ftl1-ps1	2.86	0.01
Neurl3	2.85	0
Mmp19	2.85	0
Tgfbi	2.85	2.23e-15
Nfkbid	2.84	7.7e-11
Gm26780	2.84	0.00019
Hist1h1d	2.84	1.72e-12
Susd3	2.84	7.44e-10
Rad54b	2.83	0.000375
Cpne7	2.83	0.01
H2afx	2.83	6.52e-15
Nrcam	2.83	0
Ptpn6	2.82	0
Spib	2.82	0
Il27ra	2.82	0
Gm17235	2.82	0.02
Gm2245	2.82	5.42e-07
Car13	2.81	5.12e-08
Tmem86a	2.81	4.66e-13
Gm10645	2.81	0.00437
Scpep1	2.81	0
B230217C12Rik	2.81	6.28e-05
Pole	2.8	2.24e-12
Havcr2	2.8	0
Cd96	2.8	2.46e-07
Rab7b	2.79	0
Rilpl2	2.79	1.27e-14
Cotl1	2.79	0
Cd200r1	2.79	1.98e-07
Hells	2.79	1.84e-10
Tagap	2.78	0
Pdgfc	2.77	3.15e-08
Hk2	2.77	0
Plk1	2.77	4.88e-06
Prr11	2.77	2.63e-05
Hist1h3e	2.77	1.06e-14
4930558J22Rik	2.77	0.00846
Ptger4	2.77	0
Atp6v0d2	2.76	0
Lrp8	2.76	4.08e-07
Gimap3	2.76	0
Crtam	2.76	0.00893
Tnip1	2.76	0
Arl11	2.76	6.04e-09
Nfkb2	2.76	0
Slamf6	2.75	9.9e-13
Tapbpl	2.75	0
Pik3cg	2.75	0
Hmga1	2.75	0
Sp110	2.74	0
Gm28800	2.74	0.05
Slc28a2	2.74	0
Ckap2	2.74	1.52e-05
Gm9725	2.74	0.03
Cd300lf	2.74	5.41e-11
Tcrg-C1	2.74	0.000633
Apobec3	2.74	0
Vcam1	2.73	0
Oas3	2.73	5.96e-07
Acsl1	2.73	0
Mis18bp1	2.73	3.1e-06
Gins1	2.72	0.01
Cep85	2.72	0
Rnf180	2.72	5.52e-06
Zcchc18	2.72	7e-05
Efhd2	2.71	0
Pla2g4c	2.71	0.02
Panx1	2.71	1.13e-11
Eme1	2.71	0.00402
Gm27014	2.71	0.01
Cd84	2.7	0
Edem1	2.7	0
Gpr162	2.7	3.38e-07
Capns2	2.7	0.00377
Zwilch	2.7	9.9e-05
Bcl11b	2.7	0
Hist1h2bg	2.7	5.07e-10
Trafd1	2.69	0
Pstpip1	2.69	0
Rnase6	2.69	9.69e-12
Ifit1bl1	2.69	6.99e-13
Gm10851	2.68	0.000164
Cgref1	2.68	0.03
Grn	2.68	0
Gcsam	2.68	2.73e-06
Nuak2	2.67	0
Dtl	2.67	1.23e-06
Tub	2.67	0.00241
Itgal	2.67	0
Ooep	2.67	0.00365
Gm12000	2.67	0.0068
Hist1h2ad	2.67	0.02
Cd48	2.66	0
Hist2h3b	2.66	1.84e-10
9430076C15Rik	2.66	0
Tnfrsf26	2.66	3.19e-07
Gins2	2.66	3.83e-07
Kif15	2.66	2e-12
Hist3h2ba	2.66	0.00163
Milr1	2.66	1.74e-09
Wars	2.66	0
Gm3513	2.65	0.02
Gm15753	2.65	0.04
Igf1	2.65	0
Pik3r5	2.65	0
Il3ra	2.65	3.99e-09
Vash2	2.64	0.000531
RP24-167A12.4	2.64	0.00054
Trdc	2.64	4.75e-06
Gpr35	2.63	1.36e-09
Psd4	2.63	0
Ccl6	2.63	1.43e-13
Lgmn	2.63	0
Hist1h2bf	2.63	2.14e-05
Ifit1	2.63	3.87e-14
Nr5a2	2.62	0.00269
Cd63	2.62	0
Evi2a	2.62	0
Olfr755-ps1	2.62	0.00456
Tnfrsf11a	2.61	0
Shisa4	2.61	1.69e-07
Zfp991	2.61	2.26e-09
RP23-181A8.7	2.61	2.4e-05
Parpbp	2.61	0.00232
Evl	2.61	0
Ptprcap	2.61	2.03e-11
Aurka	2.6	1.34e-05
Trbc1	2.6	6.16e-10
2810429I04Rik	2.6	0.03
Akr1c12	2.6	0.04
Tuba1c	2.6	0
Parp14	2.6	0
Prdx5	2.6	0
Ifit2	2.6	0
Pappa2	2.59	0.00016
Knstrn	2.59	1.35e-05
Gm17017	2.58	2.08e-06
Il7	2.58	3.84e-07
Fabp5	2.58	0
Tyrobp	2.58	0
Prc1	2.58	2.14e-09
Agap2	2.58	0
Oit1	2.58	0.00789
Gm14023	2.57	0.04
Gpr171	2.57	3.75e-12
Stat2	2.57	0
Fkbp11	2.57	0.00408
Rnaset2b	2.57	0
Gm1976	2.57	0.00613
Ppa1	2.56	6.52e-15
Egr3	2.56	0.000169
Rab26	2.56	0.00741
Parp11	2.55	0
Plbd1	2.55	0
Pirb	2.55	4.06e-13
Cd22	2.55	1.48e-14
Palb2	2.55	4.91e-05
Cpne2	2.55	3.48e-14
AB124611	2.55	3.28e-11
Zfp993	2.54	0.00408
Bcl3	2.54	0
March1	2.54	0
Adap2os	2.54	0.00562
Phf19	2.53	2.38e-05
Gm44175	2.53	3.44e-07
Bcl2l14	2.53	1.15e-05
Rgs10	2.53	0
Hexa	2.53	0
Il2rb	2.53	0
H2-Ob	2.53	0
C4b	2.53	5.64e-13
Cadm3	2.52	0.00022
Exo1	2.52	0.000703
Cd53	2.52	0
Gm43603	2.52	0.01
Nlrp1a	2.52	0.000368
Ctla2b	2.52	4.95e-08
Chaf1b	2.52	2.94e-05
Dbf4	2.51	1.63e-09
Lockd	2.51	0.00163
Phex	2.51	2.07e-08
Ckap2l	2.5	3.87e-05
Fam83d	2.5	0.00974
Birc3	2.5	0
Hist1h2ac	2.5	0.000661
Racgap1	2.5	2.28e-12
Fbxl15	2.5	0.00661
Arhgap30	2.49	0
Laptm5	2.49	3.09e-14
Sh3bgrl3	2.49	0
Nod2	2.49	9.76e-12
Brca1	2.49	1.87e-08
Serpinb9	2.49	0
Incenp	2.49	5.02e-13
Ms4a4b	2.49	0
Cenpi	2.49	0.000661
Brinp1	2.48	0.000271
Aoc1	2.48	0.000109
Foxm1	2.48	5.78e-06
Clec2g	2.48	0.02
Amica1	2.48	2.52e-08
Pdlim4	2.48	1.06e-06
Spns3	2.48	0.000714
Glrx	2.48	0
Ccdc122	2.48	0.000177
Bend6	2.47	0.00924
Cd247	2.47	4.68e-09
2610524H06Rik	2.47	0.01
Bhlhe41	2.47	2.38e-06
Cysltr2	2.47	1.46e-05
Creld2	2.47	4.26e-14
Fen1	2.47	2.05e-08
Ms4a6b	2.47	0
Pla2g4a	2.46	0
Mybl2	2.46	0.000269
Zc3h12a	2.46	9.79e-14
Tnfsf15	2.45	0.00014
Smim24	2.45	0.00146
Fcrla	2.44	7.63e-08
Scn1b	2.44	1.06e-08
Prdx1	2.43	4.1e-13
Tns4	2.43	0.000473
Dexi	2.43	0
Cndp2	2.43	0
Ifi207	2.42	1.04e-12
Gm17034	2.42	0.00724
Ftl1	2.42	6.52e-12
P2ry6	2.42	0
Galnt7	2.42	0
Fut4	2.42	8.12e-11
Clu	2.42	4.64e-14
Thbs2	2.42	4.64e-06
H2-K2	2.42	1.34e-05
Pik3ap1	2.42	0
Slc25a43	2.42	0.00312
Tank	2.41	0
Ube2c	2.41	0.000738
Man2b1	2.41	0
Adora2a	2.41	1e-06
Plek	2.41	9.98e-13
Spag5	2.41	4.63e-05
Ptk2b	2.41	0
Ly6d	2.41	1e-10
Bak1	2.41	0
Gm11131	2.41	2.83e-08
Tnfsf9	2.41	0.00143
Tgif1	2.41	0
5430427O19Rik	2.41	1.55e-06
Tesc	2.4	0.04
Mthfd2	2.4	1.93e-07
Pim1	2.4	0
Gpr174	2.4	5.64e-09
Ctsk	2.39	2.91e-08
Sept1	2.39	5.22e-14
Pycard	2.39	0
Mcm5	2.39	1.83e-11
Gns	2.39	1.03e-13
Ikzf3	2.39	0
Tfec	2.38	1.18e-06
Bhlhe40	2.38	1.06e-11
Pafah1b3	2.38	9.81e-08
Map4k1	2.38	0
Trim30a	2.38	0
Pidd1	2.38	8.4e-05
Myo16	2.38	0.00274
Polq	2.38	0.000111
Pak1	2.37	8.08e-14
Gm2a	2.37	0
Naglu	2.37	2.71e-12
Wdfy4	2.37	0
Samsn1	2.37	2.6e-06
Fgd2	2.37	0
Noxa1	2.36	0.00253
Ccdc142	2.36	0.01
Lilra5	2.36	1e-07
1600014C10Rik	2.36	8.2e-12
Tnfrsf13b	2.36	4.14e-08
Dhx58	2.36	1.54e-09
Camk4	2.36	3.25e-10
Rab3il1	2.36	3.02e-13
Kif14	2.35	6.63e-05
Igsf8	2.35	0
Samhd1	2.35	1.85e-12
Ppt1	2.35	0
Ppef2	2.35	0.02
BC064078	2.35	4.63e-06
Kif22	2.35	2.59e-07
Itk	2.35	2.12e-13
Aldoc	2.35	1.93e-05
Hist1h2br	2.35	0.0017
Ell2	2.35	0
Rtp4	2.35	0
Btk	2.35	7.34e-12
Sema4a	2.34	0
Syt11	2.34	0
Fancd2	2.34	0.00032
Dctpp1	2.34	0.00015
Slc22a4	2.34	0.00385
Ccl9	2.34	1.94e-08
Rnaset2a	2.34	1.15e-07
C2	2.34	0
A630001G21Rik	2.33	1.01e-09
BC055324	2.33	0.00335
Pou2f2	2.33	8.96e-13
Skap1	2.33	8.1e-11
Klhl6	2.33	0
Myo1f	2.33	0
Fermt3	2.33	1.57e-13
Alpk1	2.32	0
Plekho2	2.32	0
Noxo1	2.32	0.000185
Was	2.32	2.55e-08
P2ry10	2.32	3.57e-13
Drp2	2.32	0.00192
Pmf1	2.31	2.33e-05
Rcc1	2.31	1.38e-05
Lrmp	2.31	0
Rinl	2.31	7.14e-14
Cemip	2.31	0.02
Prkcb	2.31	0
Adam8	2.31	1.63e-13
Slc29a3	2.31	0
Cabp4	2.31	0.05
Arhgap19	2.31	7.9e-09
Kcnab2	2.3	4.4e-15
Gusb	2.3	0
Tex14	2.3	0.04
Slc16a6	2.3	1.01e-09
Gm15907	2.3	0.03
1700112E06Rik	2.3	4.07e-07
Parp10	2.3	0
Prrt1	2.3	0.00118
Gm11110	2.3	0.03
Ell3	2.29	0.01
Edem2	2.29	0
Tnfaip8l2	2.29	2.63e-09
Tmem51	2.29	2.49e-10
Rhoh	2.29	1.01e-10
Bid	2.29	2.58e-09
Clec11a	2.29	1.95e-08
Fignl1	2.29	0.000225
Csf1r	2.29	0
Ly96	2.28	0.000604
Ak2	2.28	0
Hepacam2	2.28	0.00012
Strip2	2.28	9.76e-06
Rab43	2.28	2.23e-15
Arhgdib	2.28	0
Nfkbib	2.28	1.13e-09
Cd37	2.28	0
Rab39	2.28	0.00197
Acsbg1	2.28	0.00221
Cdc45	2.28	0.00116
Cr2	2.27	1.91e-11
Mms22l	2.27	6.33e-06
Cdc20	2.27	0.000487
Cldn4	2.27	0.000166
Id2	2.27	0
Mitf	2.26	0
Ncapd2	2.26	0
Sfrp1	2.26	7.76e-13
Mfsd12	2.26	0
Aldh1l2	2.26	0.00683
Trpv2	2.26	2.52e-12
Rundc3a	2.26	0.01
Sftpd	2.26	8.79e-10
Rubcnl	2.26	1.02e-07
Atp6v0c	2.26	0
Fcrl1	2.25	4.49e-07
Dok1	2.25	1.48e-14
Blvrb	2.25	3.45e-08
Fuom	2.25	0.000402
Cmtm7	2.25	4.16e-12
Cyfip2	2.25	0
Tubb2b	2.25	0.000103
Zfp459	2.25	0.02
Gm15764	2.25	0.04
Igfals	2.25	0.02
Sgol1	2.25	0.00181
Glipr2	2.24	2.05e-10
Mad2l1	2.24	1.19e-07
Cyp4v3	2.24	0
Tmem192	2.24	5.44e-07
Fst	2.24	0.00123
Retnla	2.24	5.45e-06
Psat1	2.24	9.16e-09
Ikzf2	2.23	0
Ptprc	2.23	1.48e-09
Eno1	2.23	1.99e-13
Tespa1	2.23	0.000127
Sh3pxd2b	2.23	0
Arrb2	2.23	0
Sla	2.23	0
Spi1	2.22	7.51e-14
Tmem229a	2.22	0.00703
Olr1	2.22	2.49e-09
Lyz2	2.22	8.49e-10
Acap1	2.22	0
Rnf213	2.22	6.53e-11
Dok2	2.22	1.95e-06
Sh3bp1	2.22	0
Phgdh	2.21	2.55e-08
Steap4	2.21	3.7e-08
Tnfsf13b	2.21	0
Ripk3	2.21	3.51e-06
Nlrc3	2.21	0
Dennd1c	2.21	4.55e-12
Acp2	2.2	0
Col28a1	2.2	0.00659
Gm43291	2.2	0.0026
Klrk1	2.2	2.7e-09
RP24-94F12.3	2.2	0.02
Mapkapk3	2.2	0
Pfn1	2.2	2.48e-13
Itgb8	2.2	1.3e-06
Lama1	2.2	0.01
Sec11c	2.2	0
Mcm3	2.19	2.03e-09
Chil1	2.19	2.99e-09
Slc5a1	2.19	0.000355
A430035B10Rik	2.19	0.00519
Clec4a2	2.19	0.000139
Tma16	2.19	4.81e-07
Grap2	2.19	8.02e-13
Fmn1	2.18	6.52e-15
Tmco4	2.18	0
Ptgir	2.18	3.34e-07
Plcg2	2.18	0
Cdt1	2.18	5.01e-07
D10Wsu102e	2.18	8.37e-13
Gm43951	2.18	0.02
Afmid	2.18	0.002
Bdkrb1	2.18	0.02
Tgm1	2.18	0.00458
Ska3	2.18	0.03
Enpp2	2.18	0
E330020D12Rik	2.17	0.01
Nsl1	2.17	0.00543
Trp53i11	2.17	0
Ogfr	2.17	0
Palm3	2.17	0.00513
Galns	2.17	4.28e-09
Kif23	2.17	6.03e-07
Sgpl1	2.17	0
Gm26546	2.17	9.96e-10
Vrk2	2.17	3.91e-10
Vmp1	2.17	0
Egln3	2.17	0.00891
Tpmt	2.17	0.01
Pnp	2.17	0
Gsdmd	2.17	0
Plcl2	2.17	1.38e-12
Htr2b	2.16	2.41e-05
Mcm6	2.16	0
Slc2a1	2.16	0
Tmsb10	2.16	0
Gm45351	2.16	0.03
Cd79a	2.16	4.42e-10
Gm16754	2.16	0.00348
Cyb561d2	2.16	0.000142
Uba7	2.16	0
Gpr18	2.16	1.34e-07
Lmnb1	2.16	9.48e-11
Nrp2	2.15	0
Trim59	2.15	1.87e-12
Artn	2.15	0.03
Gimap9	2.15	1.82e-09
Gapdh	2.15	0
Fanci	2.15	0.00736
Hsd11b2	2.15	0.00594
1700017B05Rik	2.15	0
Dock2	2.15	9.04e-14
Gpr141	2.15	5.89e-07
Sirpb1a	2.14	0.0018
Tnfrsf18	2.14	6.44e-06
Pilra	2.14	7.39e-08
Tube1	2.14	0.00874
Timd4	2.14	0.00599
Txndc5	2.14	2.35e-11
Lcp1	2.14	2.94e-09
Pgk1	2.14	0
Mndal	2.13	0
S100a4	2.13	2.78e-11
Tnfrsf25	2.13	0.00465
Gmfg	2.13	2.73e-11
Ntpcr	2.13	1.28e-06
Psme2b	2.13	9.23e-12
Hn1l	2.13	0
AI413582	2.13	2.47e-06
Gm15832	2.12	0.000713
Bard1	2.12	9.36e-05
Il15ra	2.12	1.48e-14
Sirpb1c	2.12	4.27e-09
Psma5	2.12	2.23e-15
Txn1	2.12	0
Naaa	2.12	0
Mcm2	2.12	2.41e-11
Rftn1	2.12	0
Aldh18a1	2.12	1.31e-11
Trp53inp1	2.11	9.05e-11
Fam169b	2.11	8.5e-06
Ccr4	2.11	0.02
Adam11	2.11	0.00693
Gen1	2.11	0.04
Fam49b	2.11	0
Cenpl	2.1	0.000697
Oas2	2.1	3.93e-09
Gimap1os	2.1	7.53e-05
Ctsh	2.1	0
Socs3	2.1	3.05e-11
Phf11d	2.1	0
Rac2	2.1	3.64e-13
Arhgap25	2.09	0
Prcp	2.09	0
Trim30d	2.09	9.08e-11
Ror2	2.09	0.0004
Enc1	2.09	0
Pgam1	2.09	0
Cd44	2.08	1.25e-09
Gm26624	2.08	1.25e-05
Gsap	2.08	0
AI506816	2.08	7.89e-14
Parm1	2.08	1.46e-11
Pml	2.08	0
Myo1g	2.08	0
Tcrg-C4	2.08	0.05
Jak2	2.08	0
Tlr13	2.08	6.5e-08
Ifi206	2.07	4.31e-13
Hck	2.07	0
Aknaos	2.07	0.02
Ctps	2.07	0
Tlr6	2.07	0.00013
Hsh2d	2.07	0.00703
Aim1	2.07	0
Eid3	2.07	0.00178
Gm16170	2.07	0.000287
Hn1	2.07	8.27e-14
Recql4	2.07	0.05
Sash3	2.07	0
St8sia6	2.06	5.14e-05
Mcm8	2.06	0.01
Bend5	2.06	0.00256
Tec	2.06	2.23e-12
Gm15922	2.06	0.00299
Trim21	2.06	0
Abracl	2.06	1.04e-07
Trim7	2.06	1.17e-07
Ccdc69	2.06	0.00157
Il7r	2.06	6.52e-15
Cdkn1a	2.06	1.13e-09
Ms4a1	2.06	4.69e-09
Ifi214	2.05	0.000426
Gm19426	2.05	0.04
Bub1	2.05	0.000336
Cenpa	2.05	7.84e-05
C1rl	2.05	5.26e-07
Gm17088	2.05	0.03
C2cd4b	2.05	0.000844
Tmem26	2.05	0.00158
Btg1	2.05	7.33e-10
Fndc9	2.05	8.69e-05
Blk	2.05	4.3e-07
Syt2	2.04	0.02
Ildr2	2.04	8.44e-09
Prex1	2.04	0
Tgfbr1	2.04	0
Igf2bp3	2.04	3.61e-05
Fxyd5	2.04	0
Carmil2	2.04	1.31e-07
Mthfd1l	2.04	1.28e-05
Misp	2.04	0.000577
Atox1	2.04	1.04e-10
Prr5	2.04	0.00048
C030005K06Rik	2.04	0.01
BE692007	2.04	0.02
Cited4	2.03	0.01
Fanca	2.03	5.34e-08
Fam196b	2.03	1.31e-13
Tk1	2.03	1.92e-13
Phf11c	2.03	6.51e-05
Fam105a	2.03	9.23e-12
Mefv	2.03	0.000257
Gm16278	2.03	0.03
H2-Q2	2.03	0.00155
F8	2.03	0.000218
Hist2h2ac	2.02	9.12e-05
Coro2a	2.02	0
Nr4a3	2.02	5.03e-05
Sod2	2.02	0
Pkmyt1	2.02	0.00129
H2-Q10	2.02	2.52e-08
Tnfaip8	2.02	0
Ifi203	2.01	0
Ralgds	2.01	0
Arhgap15	2.01	6.93e-13
Smc2	2.01	1.55e-07
Dnaaf3	2.01	9.44e-07
Axl	2.01	0
Ikzf1	2.01	0
Adap2	2.01	1.35e-09
Pycr1	2.01	0.02
Rgs14	2.01	8.38e-07
Dok3	2.01	3.42e-07
Comtd1	2.01	0.000401
Psd	2.01	0.00161
Ptpn18	2	5.52e-10
Coro1a	2	5.93e-11
Hmgb2	2	0
Casp12	2	2.29e-12
Psmd10	2	3.2e-07
2810025M15Rik	-2	2.41e-06
Mall	-2	0.00264
Ttl	-2	0
Schip1	-2	2.05e-09
Npy1r	-2	0.000984
Gm684	-2	0.00745
Abcd2	-2	2.66e-08
Pdia5	-2	2.31e-05
Maoa	-2	1.68e-14
Myo1b	-2.01	0
Hspa12b	-2.01	0
Selenbp1	-2.01	7.63e-10
S1pr1	-2.01	0
Ccdc17	-2.01	6.83e-09
Slc6a9	-2.01	2.68e-08
4932430I15Rik	-2.01	0.01
Ncr1	-2.01	0.0071
Kcnq1	-2.01	2.18e-08
1700029J07Rik	-2.01	3.14e-05
Ces2g	-2.01	6.19e-08
Thsd4	-2.01	0
Pcsk4	-2.01	0.05
Gm15666	-2.01	0.03
Tekt1	-2.01	0.0007
Rnd2	-2.01	0.00387
Cmbl	-2.01	0.000286
Notch4	-2.01	0
Efna1	-2.02	2.23e-15
Klhl5	-2.02	0
Slc10a6	-2.02	1.01e-05
Mn1	-2.02	2.19e-06
Cttnbp2	-2.02	5.87e-07
Ttc26	-2.02	2.63e-05
Podxl2	-2.02	0.02
Tjp1	-2.02	1.41e-08
Lrrc32	-2.02	0
Htra4	-2.02	0.04
Dynlrb2	-2.02	5.92e-06
Adamts15	-2.02	0
Lrriq1	-2.02	5.3e-05
Pitpnc1	-2.02	0
Foxj1	-2.02	0
Prkd1	-2.02	1.47e-09
2610307P16Rik	-2.02	6.4e-05
Plpp1	-2.02	0
Sntn	-2.02	0.00137
Ghr	-2.02	0
9930014A18Rik	-2.02	8.76e-07
Gap43	-2.02	0.000569
Armcx1	-2.02	1.79e-08
Map3k19	-2.03	2.65e-07
Adamtsl4	-2.03	2.63e-10
Tsnaxip1	-2.03	0.00939
Efcab5	-2.03	0.02
Fzd2	-2.03	5.69e-11
BC067074	-2.03	9.61e-08
Robo1	-2.03	5.51e-13
Fbxl16	-2.03	0.01
Aff3	-2.04	4.12e-11
Plcl1	-2.04	1.19e-13
Ugt1a6b	-2.04	0.02
Sema6d	-2.04	0
Flrt3	-2.04	0
Kcna2	-2.04	5.03e-14
Sh3d21	-2.04	1.45e-05
Ushbp1	-2.04	0
Arhgef12	-2.04	4.6e-09
Col12a1	-2.04	0
Nek11	-2.04	0.00321
Gm867	-2.04	0.000259
Foxa1	-2.04	8.59e-15
Ltb4r1	-2.04	0.00966
Tmem44	-2.04	0
Arhgdig	-2.04	7.92e-06
Ugt1a6a	-2.05	5.63e-08
Fgf7	-2.05	1.09e-06
Slc12a5	-2.05	0.01
A530013C23Rik	-2.05	0.01
Riiad1	-2.05	0.02
Casc1	-2.05	2.62e-08
Nova2	-2.05	1.56e-11
Gm44630	-2.05	0.03
2210011C24Rik	-2.05	0.00191
Timp3	-2.05	6.23e-09
Ntn1	-2.05	0
Rtn4rl1	-2.05	2.09e-07
Notum	-2.05	0.00413
Heg1	-2.05	3.85e-09
Pard6g	-2.05	5.92e-09
Pnck	-2.05	0.05
mt-Nd2	-2.05	1.25e-05
Cdc42bpa	-2.06	0
Ldb2	-2.06	1.02e-13
Folr2	-2.06	0.03
Nek5	-2.06	0.000276
Mtus1	-2.06	0
Slc25a42	-2.06	8.63e-07
Dlec1	-2.06	6.77e-08
Rasl10a	-2.06	0.03
Ttc25	-2.06	0.000274
Prkca	-2.06	0
Fzd3	-2.06	5.55e-06
Erg	-2.06	0
Egr1	-2.06	4.74e-08
Hoga1	-2.06	0.02
Ar	-2.06	4.26e-14
Npas2	-2.07	0.0034
9030622O22Rik	-2.07	0.0048
Lrrc71	-2.07	6.34e-08
Prss12	-2.07	6.38e-05
Acacb	-2.07	2.23e-15
Tbx5	-2.07	0
Saxo2	-2.07	3.25e-07
Prss53	-2.07	0.05
Gm28729	-2.07	0.00644
Ctdspl	-2.07	0
Myct1	-2.07	0
P2rx6	-2.07	4.73e-05
BC106179	-2.07	0.02
Ms4a8a	-2.07	0.00363
Pltp	-2.08	2.23e-15
Car2	-2.08	2.57e-13
Pifo	-2.08	0.00269
Fam166b	-2.08	0.00353
B230303O12Rik	-2.08	0.02
Dmpk	-2.08	0
Ctxn1	-2.08	0.000691
Tox3	-2.08	1.73e-06
D430036J16Rik	-2.08	0.00802
Slc16a7	-2.08	0
Fam84a	-2.08	1.87e-05
Lrrn3	-2.08	3.99e-05
Vcl	-2.08	1.22e-10
Mettl7a1	-2.08	9.34e-10
Nectin3	-2.08	0
Aff2	-2.08	0.000294
Prrg1	-2.08	9.24e-08
Plekha6	-2.09	1.77e-10
Plcb4	-2.09	1.01e-10
Cd93	-2.09	1.51e-09
Kcnmb2	-2.09	0.000113
Ubxn10	-2.09	3.97e-09
BB365896	-2.09	0.01
Arhgap32	-2.09	0
Usp2	-2.09	2.61e-05
Ccdc33	-2.09	0.00128
Ptrf	-2.09	1.53e-09
Smurf2	-2.09	0
Net1	-2.09	0
Gm15609	-2.09	3.06e-10
Pygm	-2.09	0.00641
Arxes2	-2.09	0.000199
Pard3b	-2.1	0
Scn7a	-2.1	1.57e-09
Ehd4	-2.1	1.59e-09
Tppp3	-2.1	0
Txlnb	-2.1	0.02
Sec14l3	-2.1	1.04e-09
Gpx2	-2.1	9.84e-05
Smoc1	-2.1	0.00152
Sgtb	-2.1	7.12e-05
Card10	-2.1	0
Zfp474	-2.1	0.000264
Syde2	-2.11	4.88e-10
St8sia2	-2.11	9.2e-08
Angptl8	-2.11	0.02
Dixdc1	-2.11	0
Sptbn1	-2.11	7.83e-10
Numb	-2.11	0
Eml1	-2.11	0
Fam124a	-2.11	1.68e-07
Plcxd3	-2.11	0.02
Spef2	-2.11	1.68e-09
Shank3	-2.11	2.23e-15
Klhl13	-2.11	4.16e-07
Gm37340	-2.12	0.04
Slc43a3	-2.12	0
Dll4	-2.12	1.32e-11
Gm14296	-2.12	0.00129
Lrrc23	-2.12	5.52e-09
Fsd2	-2.12	0.000109
Cbfa2t3	-2.12	0
Exph5	-2.12	1.46e-13
Rbms3	-2.12	0
Vtn	-2.12	8.95e-06
A730081D07Rik	-2.12	0.01
Ttc28	-2.13	0
Rsph10b	-2.13	8.47e-06
Atp7b	-2.13	6.52e-15
Tspan8	-2.13	0
Rbm24	-2.13	0.00288
Kif27	-2.13	3.81e-07
1010001N08Rik	-2.13	0.00751
Eno4	-2.13	1.29e-05
Meis2	-2.14	4.4e-15
Pcdh18	-2.14	0
Gm3892	-2.14	0.0063
Tal1	-2.14	7.42e-08
Cfap74	-2.14	5.23e-13
Lrrc17	-2.14	0.000822
Tagln	-2.14	8.59e-15
Slco2a1	-2.14	1.35e-09
2810433D01Rik	-2.14	0.03
Tspan13	-2.14	0
Myom1	-2.14	0.000995
Acta2	-2.14	0
Stk36	-2.15	5.05e-07
Pla2r1	-2.15	0
Plag1	-2.15	0.00166
Corin	-2.15	0.00286
Gstk1	-2.15	2.31e-10
1190002N15Rik	-2.15	0
Efemp1	-2.15	0
Obscn	-2.15	0.00777
Aldh5a1	-2.15	5.49e-08
Nrn1	-2.15	7.36e-07
Gcnt2	-2.15	0
Adcy2	-2.15	6.84e-11
Daam2	-2.15	0
Mcc	-2.15	0
Kcnq5	-2.16	3.7e-07
Klf7	-2.16	0
Galnt5	-2.16	0.02
Kcnn3	-2.16	9.68e-09
Kcnq4	-2.16	0.00028
Ttc34	-2.16	0.00293
Rassf8	-2.16	0
Syne1	-2.16	1.17e-10
Adgrg6	-2.16	0
Hey2	-2.16	0.00179
Jup	-2.16	2.77e-13
Cdkl1	-2.16	0.01
Gfod1	-2.16	0
Fbxo16	-2.16	0.04
[truncated: 1,406 more rows]

## Sheet: PD-1 KO i vs PD-1 KO c
Name	Fold change	FDR p-value
Ubd	1183.8	2.44e-15
Ighg2c	689.49	0
Pgk1-rs7	643.59	0.00248
Saa3	382.29	0
Lars2	364.36	1.64e-09
Ighg1	348.47	0
Cxcl9	281.32	0
Erv3	280.27	0.00219
Igkv4-58	191.48	0.00606
Acod1	189.27	0
Lrfn5	188.52	0.00547
Rph3a	169.25	0.00648
Gm15056	149.3	0.00839
Ighv14-1	149.18	4.83e-13
Ighg2b	135.11	0
Cd300ld4	124.86	0.02
Ighv1-34	117.7	0.01
Ighe	117.31	0.02
Igkv8-19	114.93	6.74e-12
Tmem265	110.38	0.02
Igkv12-98	106.62	0.02
H2-M2	100.56	0
Olfr109	99.05	1.64e-06
Igkv5-45	93.36	1.37e-05
Ighv15-2	89.08	0.03
Igkv5-37	87.92	0.03
Gm20594	84.36	0.04
Nos2	83.21	0
Ighv5-12	82.66	6.69e-09
Ccl8	80.13	0
Gm10093	79.62	0.05
Ly6i	77.02	0
Igkv14-111	76.16	0
Pdyn	75.18	0.03
Prss46	75.12	0.03
Gpr84	72.4	1.25e-11
Olfr753-ps1	72.23	0.03
Btnl5-ps	69.46	0.03
Npy	63.77	0.04
AA467197	63.59	0
Igkv4-74	59.22	0.000117
Lemd1	57.26	1.99e-08
Ighv1-53	55.82	0
Trav4-4-dv10	55.24	0.05
Cxcl10	55.17	0
Gbp2b	53.83	0
Gm10273	53.67	0.000879
BC023105	50.51	0
Igkv1-99	49.73	6.09e-05
Clec4e	47.79	0
Ighv1-59	47.51	1.85e-07
Il21	47.34	1.55e-07
Btnl6	46.37	9.57e-05
Igkv6-13	43.41	3.16e-07
Igkv12-44	41.69	0
Ifng	40.59	0
Igkv4-57	39.88	0
Dnase1l3	39.67	0
Sectm1a	39.06	8.88e-07
Ighv1-63	38.65	0.000831
Slc6a12	38.27	0.000296
Igkv12-41	37.27	0
Serpina3f	36.89	0
Slc7a11	36.44	0
Orm1	35.72	0
Tarm1	34.77	1.3e-07
Cxcl13	34.63	0
Clec4d	34.35	0
Gpnmb	34.23	0
Cfb	34.18	0
A2m	34.08	1.94e-09
Ighv1-80	33.84	3.03e-12
Slamf8	32.87	0
Ighv3-8	32.66	1.85e-06
Pgbd5	32.31	7.87e-08
Gm4841	31.45	0
Gm43302	30.54	1.87e-11
Ighv1-81	29.73	5.43e-08
Gbp10	29.41	0
Ighv1-4	29.13	3.3e-08
Igkv4-61	29.03	5.11e-06
Igkv5-43	28.82	0
Igkv9-120	28.6	2.02e-12
Inhba	28.06	0
Stra6l	27.89	0
Igkv3-2	27.71	1.83e-10
Ighv5-6	27.12	4.21e-06
Ighv1-58	27.03	1.27e-06
Jchain	26.78	0
Igkv1-88	26.7	7.81e-10
Gm20680	25.36	0.00217
Ms4a7	25.32	0
Strc	25.14	1.96e-05
Igkv4-59	24.83	6.42e-14
Ighv1-78	24.72	1.49e-09
Igkv17-121	24.68	4.8e-15
Tnfrsf9	24.55	0
Fam26f	24.1	0
Ccl3	23.83	0
Igkv5-48	23.25	1.31e-11
Tgtp1	22.97	0
F830016B08Rik	22.92	0
Igkv10-94	22.85	0
Igha	22.25	2.24e-13
Igkv4-57-1	22.08	3.74e-09
Igkv16-104	22.05	2.77e-11
Ighv9-3	22.05	0
Btnl4	21.97	0.000134
Pcdh15	21.66	6.09e-07
Ighv1-26	21.39	0
Pla1a	21.36	0
Alox12e	21.31	0.00353
Ighv14-4	21.21	9.13e-10
Ighv1-85	21.1	2.49e-05
Igkv4-86	21.09	7.69e-06
Nuggc	21	0.00543
Igkv8-30	20.88	1.87e-10
Pla2g7	20.88	0
Pdcd1	20.67	0
C1s2	20.66	0.000195
Tnf	20.66	0
Ighv1-9	20.63	2.08e-14
Gbp11	20.49	0
Igkv4-63	20.38	5.33e-06
Hk3	20.3	0
Ighv2-6-8	20.22	0.00189
Igkv8-24	20.01	5.22e-12
Ighv1-20	19.78	0.00682
Fcgr4	19.76	0
Gm16578	19.69	0.00556
Igkv10-96	19.29	0
Creg2	18.91	0
Gdf3	18.8	4.86e-08
Apol6	18.7	0
Cxcl2	18.63	4.89e-13
Igkv5-39	18.63	6.29e-07
Igkv3-10	18.37	1.15e-06
Procr	18.28	0
Wfdc17	18.19	0
Igkv4-55	18.1	1.83e-10
Ighv1-12	18.05	2.92e-10
Dmbt1	17.9	6.59e-09
C1qb	17.86	0
Ighv1-42	17.8	1.66e-06
Igkv4-80	17.51	0.000786
Igkv4-53	17.43	1.06e-10
Igkc	17.39	0
Oosp1	17.35	0.01
Ccl20	17.33	2.25e-08
Ighv14-3	17.3	2.45e-11
Olfr105-ps	17.27	0.00662
Gzmk	17.2	0
Serpina3g	17.01	0
Lag3	16.96	0
Ighv3-6	16.78	1.53e-12
Trem2	16.72	0
Cst7	16.66	0
C1qc	16.66	0
Gm18342	16.65	0.000292
Ccl4	16.42	0
Ighv1-39	16.37	0
Aoah	16.35	0
Olfr111	16.3	2.49e-10
Rgs1	16.07	0
Mab21l3	16.07	0
Clec5a	16.04	0
Ccl2	15.95	0
Ighv1-22	15.76	3.02e-10
Ighv1-82	15.74	0
Ighv10-1	15.7	1.19e-09
RP23-145G7.2	15.67	0.00877
Ighv8-5	15.66	0.01
Unc93a	15.66	0.01
Serpinb3c	15.63	0.00067
Igkv14-100	15.58	2.65e-06
C1qa	15.56	0
Igkv4-79	15.5	0.000257
Gbp5	15.49	0
Aif1	15.32	0
Ighv1-55	15.27	2.74e-14
Ctss	15.21	0
Ido1	15.14	0
Gm16685	15.08	0
Olfr60	15.07	0
Prg2	15.02	8.11e-06
Igkv6-32	15	4.5e-10
Iigp1	15	0
Msr1	14.96	0
Btn2a2	14.86	0.01
Apol7c	14.74	0
Igkv4-91	14.68	3.01e-09
Gpr31b	14.66	3.08e-08
Clca3b	14.4	0.000102
Iglv1	14.31	0
Gm17120	14.24	0.02
Ighv1-64	14.19	3.57e-12
Igkv9-124	13.99	3.64e-08
Igkv13-84	13.92	1.2e-05
Scrt1	13.83	0.00114
Ighv1-69	13.73	3.97e-07
Ighv1-72	13.7	2.52e-14
Ighv1-7	13.64	9.29e-10
Ighv5-4	13.58	1.62e-05
Igkv12-46	13.54	5.49e-11
Ighv10-3	13.37	1.66e-05
Ccr5	13.32	0
Ighv1-76	13.3	6.76e-09
Ighg3	13.25	5.99e-09
Fcrl6	13.24	0.02
Igkv19-93	13.18	0
Fpr2	12.88	0
Ccl7	12.86	1.13e-10
Lcn2	12.81	0
Igkv12-89	12.77	0.00014
Htr7	12.68	2.4e-08
Il12rb1	12.47	0
Aadac	12.42	0.03
RP24-499N24.4	12.42	0.00142
5830416I19Rik	12.39	0.03
Igkv6-23	12.37	0
Cxcl5	12.31	5.7e-11
Ackr1	12.29	4.38e-08
AW112010	12.29	0
Igkv6-17	12.15	7.35e-12
Ms4a6d	11.94	0
Gbp8	11.89	0
Ccl12	11.86	5.76e-10
Igkv4-72	11.85	2.5e-10
Ighv5-9	11.85	0.000749
Ccl5	11.83	0
Ighv2-6	11.83	6.07e-05
Igkv4-68	11.81	3.73e-08
Ighv6-6	11.72	9.82e-07
B4galnt4	11.69	1.03e-10
Arnt2	11.67	0
Aire	11.62	0.03
Ighv2-2	11.44	7.63e-09
Igkv1-117	11.43	0
Ighv1-62-2	11.41	0.000321
Tm4sf19	11.39	7.81e-06
Rgs16	11.34	0
Tal2	11.33	0.04
Ighv1-5	11.32	1.76e-07
4933430I17Rik	11.3	0.000254
Cd274	11.28	0
Ighv3-1	11.24	0.000302
Gbp2	11.15	0
Igkv1-110	11.11	0
Igtp	11.1	0
Ighv1-75	11.01	6.49e-10
4930430E12Rik	10.96	7.92e-06
Ighv6-3	10.95	4.35e-09
Ighv1-66	10.82	1.91e-08
A230065H16Rik	10.81	0.04
Gm3667	10.81	0.04
Ighv14-2	10.67	2.24e-05
Il10	10.62	5.45e-05
Ifi211	10.55	0
Olfr107	10.54	0.00653
Nxpe5	10.33	7.34e-11
Igkv17-127	10.28	0
Clec4n	10.26	0
Itln1	10.2	0.00799
Igkv6-25	10.18	1.46e-06
Ighv1-54	10.17	1.24e-05
Igkv15-103	10.15	3.87e-13
C430002N11Rik	10.07	0.00525
Ighv8-12	10.05	8.26e-12
Gm4951	10.05	0
Gatm	10.03	0
Pld5	10.01	0.05
Ighv1-52	10.01	6.61e-07
Fpr3	10	0.04
Gm7535	10	0.04
Igkv3-7	9.8	2.75e-06
Fcgr1	9.78	0
C1rb	9.71	3.22e-06
Cxcl1	9.68	3.41e-10
Tcrg-C2	9.68	7.14e-15
Zbp1	9.65	0
Ighv1-77	9.62	0.000366
Clgn	9.6	0.00693
Csmd1	9.57	0
Ighv5-17	9.54	1.16e-10
Ighv1-15	9.52	1.36e-07
Gbp6	9.48	0
Ighv1-50	9.48	3.14e-05
Lilrb4a	9.36	0
Slc11a1	9.35	0
Tigit	9.34	0
Gpr33	9.29	5.33e-09
C3ar1	9.23	0
Trpm2	9.19	0
Clec12a	9.17	0
P4ha3	9.16	9.8e-12
Btbd16	9.12	0.00958
Cxcl11	9.07	1.18e-05
Ighv8-8	9.04	2e-07
Olfr112	9.02	0.01
Gm15931	9.01	0
Gm2564	8.98	0
Igkv4-50	8.98	6.55e-05
Ahrr	8.96	9.59e-09
Capn11	8.95	0.00634
Kcnj10	8.89	0
Slamf7	8.82	0
Igkv3-4	8.76	2.64e-05
Ighv1-18	8.72	4.1e-07
Igkv2-137	8.71	4.77e-10
Bcl2a1d	8.67	0
Ighv11-2	8.67	4.34e-09
Ppm1n	8.65	0.01
Smpdl3b	8.63	0
Ifi205	8.59	0
Cd177	8.59	0
Cybb	8.59	0
Orm2	8.57	0.00111
Ighv5-16	8.55	1.54e-06
Cxcl3	8.54	0.000585
Olfr525	8.51	0.00141
F10	8.51	0
Tnip3	8.49	0
BC030867	8.45	0.000251
Igkv1-122	8.44	0.00399
Ighv2-3	8.37	0.000535
Crmp1	8.36	7.46e-10
Cd68	8.35	0
Fcgr3	8.33	0
Ighv4-1	8.27	6.53e-07
Xcl1	8.24	0.000167
Gm16028	8.19	3.95e-05
Gpr65	8.19	0
Tubb3	8.07	9.3e-06
Ighv5-9-1	8.04	3.93e-05
Olfr527	8.01	5.13e-05
Ankrd34b	7.99	8.24e-06
Il1rn	7.96	0
Bst1	7.96	0
Socs1	7.96	2.44e-15
Ighv1-19	7.86	5.21e-09
Cd5l	7.84	1.85e-10
Hmox1	7.82	0
Gm11110	7.82	0.000179
Batf2	7.81	0
Slc26a4	7.77	1.57e-12
2010005H15Rik	7.77	0.00349
Gm13391	7.71	0.02
Tnfrsf17	7.7	0.03
Gm2396	7.69	0.000353
Igkv6-20	7.62	2.35e-05
Tnfaip2	7.6	0
Frzb	7.58	4.11e-06
Ms4a14	7.56	3.88e-11
Ifi204	7.52	0
Hcar2	7.52	0
Mmp12	7.51	0
Tgtp2	7.5	0
Gm12185	7.47	0
Gm21188	7.47	0.00451
Gbp3	7.45	0
Plekhs1	7.45	5.1e-06
Icos	7.44	0
Tnfsf8	7.44	0
Heatr9	7.4	0.000402
Ctla4	7.37	0
Tlr11	7.35	0
Oas3	7.34	0
Cd6	7.34	0
Igkv3-12	7.33	1.89e-05
Stat1	7.3	0
Ighv5-15	7.3	0.05
Csf2rb2	7.29	0
Iglv2	7.29	7.33e-10
Gm26533	7.29	0.01
Lpcat2	7.27	0
Ighv12-3	7.26	0.00179
Irgm1	7.19	0
Igkv2-109	7.15	9.48e-06
Tnfrsf4	7.14	2.31e-14
Trgv2	7.14	5.3e-06
Gm13710	7.11	0.00664
Dnmt3l	7.1	0.0084
Igkv14-126	7.08	2.47e-05
Fcrl5	7.07	1.61e-09
Ighv1-71	7.05	0.00804
Il12b	7.03	1.61e-09
Cd300ld5	7.03	0.02
Fcrlb	7.02	0.00293
Xcr1	7.02	0
Ighv2-9-1	7	0.000354
Ch25h	6.98	0
Ccl19	6.95	1.77e-13
Ighv9-4	6.94	0.000497
Igkv1-135	6.87	6.65e-11
Zmynd15	6.85	0
Rmi2	6.8	8.44e-10
Cdhr1	6.78	0.000518
Apoc2	6.77	2.21e-09
Myh3	6.77	0.03
Dscam	6.77	4.15e-05
Apol7b	6.76	0.00521
Igkv13-85	6.75	7.63e-05
Gpr176	6.74	1.64e-11
Acp5	6.73	0
Lhfpl2	6.7	0
Cxcr3	6.7	0
Pla2g5	6.67	0.000228
Clec7a	6.67	0
Igsf6	6.67	0
Hpse	6.66	0
Cd200r4	6.66	0
Tnfsf11	6.64	6.83e-05
Fam167b	6.62	0.000486
Lair1	6.62	0
Slc6a20a	6.62	0
Il27	6.61	9.48e-06
Gm10134	6.59	0.000767
Mir155hg	6.59	3.85e-07
Iglc1	6.56	2.29e-11
Psrc1	6.53	4.78e-12
Fgl2	6.48	0
Gas2l3	6.47	0
Ighv1-61	6.47	0.02
Tlr12	6.46	0
PVRIG	6.46	8.64e-07
Chl1	6.45	9.94e-11
Folh1	6.44	0.02
Fcer1g	6.42	0
Atcay	6.41	4.47e-05
Il1a	6.39	0
Gm15907	6.35	1.37e-05
C1qtnf3	6.32	0
Il18bp	6.31	0
Nlrp1c-ps	6.29	0
Nuf2	6.26	1.33e-12
Cacng8	6.24	0.00049
RP24-346O11.2	6.21	0.03
Itgam_1	6.2	0
Oasl1	6.19	0
Igkv8-21	6.18	3.28e-05
Podnl1	6.18	0
Gbgt1	6.16	0
H2-Ab1	6.16	0
Ighv7-3	6.14	2.71e-05
Gm44271	6.11	0.02
Calca	6.11	0.01
Rnf149	6.09	0
Il1r2	6.09	0.000184
Lacc1	6.07	0
Cxcl16	6.06	0
Mag	6.05	3.24e-08
Adgre1	6.05	0
Clspn	6.03	3.82e-14
Gm16229	6.02	0.00503
Ighv1-84	6.02	0.00944
Trbv1	5.99	0.0042
Ass1	5.98	0
Mpeg1	5.98	0
Klra2	5.96	0
Clmp	5.96	0
Insl6	5.96	2.72e-05
Slc7a8	5.93	0
Cd300lf	5.87	0
Col24a1	5.86	1.55e-06
Ighv9-2	5.86	0.00502
H2-Eb1	5.85	0
Cd86	5.84	0
Ttk	5.82	7.48e-07
Kif5c	5.78	3.22e-10
Cenpe	5.78	0
Frmpd4	5.78	0.03
Tlr2	5.77	0
Hist1h2bk	5.77	4.34e-11
Foxp3	5.76	0
Ctsd	5.75	0
Pigr	5.72	0
Stk32c	5.7	2.15e-07
Slc1a2	5.69	0
Ighv2-9	5.68	0.0012
Gbp4	5.67	0
Sprn	5.67	3.73e-07
Kif2c	5.63	4.78e-09
Apol7e	5.62	0
Pdcd1lg2	5.59	2.01e-08
Gm5547	5.58	3.08e-05
Zfp683	5.58	4.29e-05
Bcl2a1b	5.58	0
Trip13	5.57	9.77e-09
Igkv3-1	5.56	0.03
Celf5	5.56	0.000667
Cd72	5.52	0
Igkv8-27	5.52	5.16e-06
Olfr56	5.47	0
Ccl9	5.46	0
Sh2d1a	5.46	4.24e-08
Cxcr6	5.45	0
Mefv	5.45	0
Myo3b	5.44	2.1e-11
Apol9a	5.44	1.04e-10
Cstb	5.43	0
Tgfbi	5.43	0
Olfr99	5.43	1.08e-11
RP23-145I16.3	5.42	0.0002
Igkv8-28	5.41	5.54e-07
Ighv2-5	5.39	0.00666
Ctsz	5.37	0
Ifi47	5.37	0
Scimp	5.37	7.67e-14
H2-T-ps	5.37	1.04e-05
Gm15753	5.36	0.000222
Il12rb2	5.36	0
Majin	5.36	0.00429
Ncapg	5.35	1.1e-11
Hist1h2an	5.35	0.000146
Gm14029	5.34	3.53e-06
Csf2rb	5.34	0
Rrm2	5.33	2.44e-15
H2-Aa	5.33	0
Cdca8	5.32	1.29e-10
Cd4	5.32	0
Trbv15	5.31	0.00573
Cd74	5.29	0
Slc7a2	5.28	0
Spic	5.28	3.14e-06
Kif18b	5.27	6.68e-08
Cd300c2	5.27	0
Derl3	5.26	4.44e-05
Olfr754-ps1	5.26	9.19e-05
Hist1h2br	5.25	3.08e-09
Ska1	5.25	0.00321
Trbv3	5.23	3.61e-05
Klri1	5.23	0.02
Il4i1	5.22	0
Gm26520	5.2	1.1e-05
Basp1	5.2	0
9330175E14Rik	5.18	0
Ly86	5.15	0
Itgb2	5.13	0
Tap1	5.13	0
Cd14	5.13	0
Ubash3a	5.12	0
Cpa6	5.11	0.04
Trbv12-2	5.11	0.03
Tpx2	5.1	0
Insrr	5.1	4.25e-06
Tex14	5.1	4.63e-05
Ptafr	5.09	0
Cenpk	5.09	0.0032
Hist1h2bl	5.07	0.000229
Gm20429	5.07	1.72e-05
Fcgr2b	5.06	0
Hist2h3c2	5.06	0
H2-Eb2	5.06	0
Syt12	5.06	2.31e-08
Mfsd7a	5.05	0
Phf11a	5.04	4.28e-10
Prnd	5.03	0.000144
Cd3g	5.03	0
Gm26780	5.03	1.87e-08
Hist1h3c	5.02	0
Gm1965	4.99	0.0019
Ninj1	4.97	0
Igkv6-15	4.96	8.67e-06
Slfn10-ps	4.96	1.4e-14
Clec4a1	4.94	0
Lgals3bp	4.94	0
Dcstamp	4.92	2.63e-05
Lst1	4.92	0
Tnfrsf8	4.91	4.71e-06
Serpina3i	4.91	5.79e-12
Lta	4.91	8.86e-05
Cdca5	4.91	3.62e-07
Syt13	4.9	0.0021
Nlrp1b	4.89	0
Izumo1r	4.88	3.31e-06
Timp1	4.87	3.1e-11
Cd52	4.86	0
Ticrr	4.86	1.58e-09
Hist1h2bm	4.85	8.48e-10
Gm10451	4.83	0.00994
Wnt6	4.79	0.00279
Apoe	4.79	0
A930001C03Rik	4.79	0.00883
Nlrp1a	4.77	1.54e-08
Cdca2	4.77	5.2e-11
Psmb8	4.77	0
4931406G06Rik	4.76	0.02
D330045A20Rik	4.74	1.99e-06
Casp1	4.73	0
1500009L16Rik	4.73	1.79e-06
Lcp2	4.73	0
Slc13a3	4.72	1.01e-11
Top2a	4.72	0
Naip2	4.71	0
Isg15	4.7	0
Kcnn4	4.69	0
Gm5431	4.69	0
Mmp25	4.68	5.92e-10
Gm26584	4.66	9.56e-14
Sectm1b	4.65	0.00968
RP24-502J3.1	4.65	0.000123
Oas1a	4.63	0
Scin	4.63	9.14e-06
Igkv3-5	4.62	5.28e-05
Ccnb1	4.62	3.42e-12
Cideb	4.62	0.00341
C3	4.61	0
Mafb	4.59	0
Serpina3h	4.59	2.87e-06
Klrb1b	4.57	0
Rad51ap1	4.55	1.54e-05
Mki67	4.55	0
Wfdc21	4.55	0.000386
Slfn9	4.54	0
Fam83d	4.53	1.21e-05
Pla2g2d	4.53	3.56e-10
RP23-181A8.7	4.53	1.56e-11
Psap	4.53	0
Irgm2	4.53	0
Cd5	4.53	0
Mcoln2	4.52	1.86e-14
Gm28177	4.51	0.00504
Trac	4.51	0
Apol9b	4.51	1.34e-12
Pld3	4.5	0
Nkg7	4.5	0
Nlrc5	4.5	0
Fst	4.5	8.72e-10
Gtse1	4.49	1.66e-08
1700071M16Rik	4.49	3.61e-08
Gm19585	4.49	0.00145
E330013P04Rik	4.49	0.000957
Pirb	4.48	0
Trat1	4.48	0.02
Gfi1	4.47	4.21e-07
Asf1b	4.47	9.59e-09
Fyb	4.47	0
4930539E08Rik	4.47	0.01
Fcor	4.46	0.03
Hmmr	4.46	2.04e-08
Mtfr2	4.44	3.47e-05
Inpp5j	4.44	1.02e-10
Esco2	4.44	9.84e-07
Cd80	4.44	6.51e-11
Ms4a6c	4.44	0
Ifi207	4.42	0
Acsl1	4.42	0
Rab32	4.42	0
Troap	4.42	4.22e-05
Vmn2r96	4.39	0.02
C130026I21Rik	4.38	1.62e-12
Snx10	4.38	0
Glipr1	4.38	0
Trbv5	4.35	0.0067
Mx1	4.35	0
H2-DMa	4.34	0
Ebi3	4.34	1.23e-10
Cenph	4.33	0.00874
Rnf19b	4.32	0
Nfkbie	4.32	0
Ticam2	4.32	0
Marco	4.31	7.53e-08
Gm13856	4.31	0.03
Il2ra	4.3	1.93e-13
Trbv19	4.3	0.01
Gm45441	4.3	0.01
Icam5	4.3	0.01
Hist1h2ai	4.29	5.42e-06
Hist1h3b	4.29	1.25e-12
A430093F15Rik	4.29	1.93e-06
Mmp14	4.28	0
Gm17705	4.28	4.94e-05
Kntc1	4.27	6.38e-09
Gm15472	4.26	1.58e-05
Tifa	4.25	0
Slpi	4.24	6.52e-09
E2f8	4.24	2.79e-12
Aspm	4.22	0
Cyba	4.22	0
Mmp13	4.21	2.89e-05
Hist1h3g	4.21	8.19e-07
Soat2	4.21	0.000932
Hrh2	4.2	0
B2m	4.19	0
Tox	4.19	0
Nlrp3	4.19	0
Psmb9	4.19	0
Ccna2	4.18	9.43e-15
Ptpn22	4.18	0
Cdc25c	4.18	0.00903
Gm13571	4.17	0.000113
Olfr1396	4.17	1.72e-07
Ikbke	4.15	0
H2-K1	4.15	0
Marcksl1	4.14	0
Gbp7	4.12	0
Dlgap5	4.12	1.63e-10
Cdca3	4.11	1.46e-09
Plekhn1	4.1	0
Ctsc	4.1	0
Gm26522	4.1	0
Irf7	4.1	0
Ctsb	4.1	0
Cd3d	4.09	3.17e-14
B3galt5	4.09	0.02
Hist1h2bb	4.08	0
Rnf128	4.08	0
Kif14	4.07	2.36e-10
Olr1	4.07	0
Slamf9	4.06	0
Stil	4.06	1.95e-07
Neil3	4.06	1.24e-07
Gm13212	4.04	9.64e-12
Oas1g	4.04	8.19e-09
Hist1h2ae	4.03	1.72e-05
Cfp	4.03	0
Epsti1	4.02	0
Ttc39c	4.02	0
Fth1	4.02	0
Cyp1b1	4.01	0
Hist1h4n	4	5.14e-14
Rasa4	3.99	0
Pld4	3.99	0
Kif11	3.98	0
Ly75	3.97	0
H2-DMb1	3.97	0
Cenpf	3.95	5.21e-12
Sh2d2a	3.95	0
Batf	3.95	2.73e-12
Hpgds	3.94	0
Ulbp1	3.94	4.36e-08
Ltbp2	3.94	0
Mzb1	3.94	1.33e-09
Pif1	3.93	0.000479
Lgals3	3.93	0
Tnfaip3	3.92	0
Clcn7	3.92	0
Knl1	3.91	6.82e-13
Hist1h2bj	3.91	2.44e-15
Hist1h2af	3.9	2.64e-07
Hist1h2ab	3.9	5.78e-14
Col22a1	3.9	0.00284
Ocstamp	3.88	0.04
Cd3e	3.88	0
Gm28914	3.87	0.02
Tspan33	3.87	2.05e-08
Pla2g4c	3.87	0.01
Tmem173	3.87	0
Igkv4-70	3.86	0.04
Spag5	3.86	2.48e-09
Olfr98	3.86	4.11e-05
Plk1	3.85	6.57e-09
Gm15832	3.84	1.23e-10
Slamf1	3.83	0
Csf2	3.83	0.000823
Arg2	3.83	5.76e-11
Ctla2b	3.83	4.8e-15
Ly6c2	3.83	4.8e-15
H2-Oa	3.83	0
Gm28913	3.82	0.01
Clca3a1	3.81	9.28e-08
Gm45472	3.81	0.00249
Mlkl	3.81	0
Casp4	3.81	0
Slc15a3	3.81	0
Cep55	3.81	8.45e-06
Mreg	3.8	0
Depdc1a	3.8	0.000182
Ffar2	3.8	5.45e-05
Shcbp1	3.8	1.92e-06
Egr2	3.8	0
Nampt	3.8	0
Oasl2	3.79	0
Tmem229a	3.79	0.000251
Hk2	3.79	0
Lat	3.79	2.44e-15
Ccr8	3.79	0.000542
Vnn1	3.79	0
Gdap10	3.79	0
Spdl1	3.78	1.04e-05
Ccnf	3.78	1.12e-10
Il23r	3.77	8.07e-06
Gm1070	3.77	0.02
Plau	3.77	0
Elfn2	3.77	0.03
Slc2a6	3.76	2.99e-13
Adap1	3.76	0
Brip1	3.76	6.75e-09
Gla	3.76	0
AI662270	3.75	0
Gm17767	3.74	0.00261
Ube2c	3.74	1.27e-06
Parpbp	3.74	2.94e-05
Gsg2	3.74	5.87e-12
Phf11b	3.74	0
Bcl2a1a	3.73	3.03e-12
Irf1	3.73	0
A530099J19Rik	3.73	1.46e-08
Adamts4	3.72	1.71e-06
Adgrf3	3.72	0.03
Pilra	3.72	0
Gimap7	3.72	0
Cdk1	3.72	9.09e-07
Hist1h2ap	3.72	0
4932438H23Rik	3.72	0.000696
Gm37787	3.71	0.00185
Cdh17	3.71	0.00109
Siglece	3.71	5.88e-12
Il21r	3.7	0
Hcls1	3.7	0
Cabp4	3.7	0.00301
Ncf1	3.69	0
Ckap2	3.69	3.65e-08
RP23-181A8.2	3.69	0.000334
Myo16	3.68	9.33e-06
Cx3cr1	3.68	0
Olfr101	3.68	0.000486
Ncf4	3.67	0
Ptgs2	3.66	0
Tnfrsf1b	3.66	0
Tyrobp	3.66	0
Cdkn1a	3.66	0
Tnfrsf23	3.65	8.38e-10
Glrx	3.65	0
Sult6b1	3.65	0.00994
Capg	3.64	0
Thy1	3.64	0
Hist1h2bh	3.64	8.74e-07
Lrrc25	3.63	4.68e-13
Mmp19	3.63	0
Fam83f	3.63	1.79e-06
Zfp992	3.62	0
Cd163l1	3.62	1.77e-07
2810417H13Rik	3.62	0
Ptpn7	3.61	0
Hif1a	3.61	0
Gm15922	3.6	1.51e-08
Gm17193	3.6	0.03
Dclk1	3.59	0
Ifi30	3.59	0
Hist1h2ag	3.59	3.26e-05
Ccdc88b	3.59	0
Plek	3.58	0
A430057M04Rik	3.58	0.00736
Espl1	3.58	1.13e-11
Ciita	3.58	0
Il2rg	3.58	0
Tbc1d9	3.57	0
Milr1	3.57	4.49e-14
Hist1h2bp	3.57	0.000253
Arl11	3.57	2.7e-12
Msc	3.56	0.00116
Cd84	3.56	0
Sh3gl3	3.56	0.00241
Itgax	3.56	0
RP23-312B17.2	3.56	0.03
Hist1h2ak	3.56	1.69e-07
Gda	3.56	0
Ifit1	3.56	0
Gm6377	3.56	1.71e-06
Lilra5	3.55	8.31e-14
Ceacam16	3.55	0.0032
Upp1	3.55	0
Ndc80	3.55	1.01e-05
Iqgap3	3.54	4.38e-10
Bst2	3.54	0
Slc39a2	3.54	6.13e-06
Cd200r1	3.54	4.7e-10
Ttbk1	3.54	8.38e-05
Ctsw	3.54	3.17e-14
Cd1d1	3.53	0
Gm10874	3.53	0.02
Gpr141	3.53	2.44e-15
H2-T23	3.53	0
Batf3	3.52	2.78e-05
Sirpa	3.52	0
Nefh	3.52	0.01
Stac2	3.52	1.81e-08
Tmem106a	3.51	0
Gpr68	3.51	0
Sema4d	3.51	0
Psme2	3.51	0
Sp140	3.49	0
Gm4070	3.49	0
E230032D23Rik	3.49	0.00574
Tnfrsf14	3.48	0
Gm44205	3.48	0.00108
Spc24	3.48	4.98e-05
Gm16094	3.47	0.000828
Snx20	3.47	0
A530040E14Rik	3.46	1.86e-14
Bhlhe22	3.46	0.00205
Slc22a4	3.45	1.45e-05
Uhrf1	3.45	3.68e-12
Pstpip2	3.45	3.1e-10
Gpr55	3.44	1.52e-05
Zranb3	3.44	1.47e-12
P2ry14	3.44	0
Hist1h3a	3.44	1.07e-08
H2-M3	3.44	0
Kif20a	3.44	7.57e-07
Tlr13	3.44	0
Knstrn	3.42	5.27e-08
Gm26880	3.42	5.77e-11
Lap3	3.42	0
Cldn4	3.42	1.39e-08
Mthfd2	3.42	2.6e-12
Gm45503	3.42	0.03
Acsbg1	3.42	5.93e-06
Trex1	3.42	0
Hist1h3d	3.42	2.77e-08
Cep85	3.41	0
Trbv13-1	3.41	0.01
Etv4	3.41	0.04
Cela1	3.41	0.03
Vav1	3.41	0
Cpxm1	3.4	0
Tbxas1	3.4	0
RP23-181A8.3	3.4	0.00173
Eya4	3.4	0.00492
Kynu	3.39	0
Sdcbp2	3.39	2.8e-05
Hist1h1b	3.39	7.48e-13
Lat2	3.38	0
Pstpip1	3.38	0
Hist1h2bf	3.38	2.2e-07
Apol10b	3.38	1.1e-12
H2-D1	3.38	0
Hist1h2bn	3.37	1.49e-07
Ksr2	3.36	0.000188
Noxo1	3.36	1.21e-07
H2-T22	3.36	0
Ly9	3.35	0
2310031A07Rik	3.35	0.04
Cd40lg	3.35	0.000726
Zfp991	3.34	4.92e-14
Tlr6	3.34	3.36e-11
Lrp8	3.33	2.81e-09
Sh2b2	3.33	1.03e-12
Themis	3.33	0
Pnp2	3.33	0.00156
Sfrp1	3.32	0
Kcnd1	3.32	3.86e-05
Fam20c	3.31	0
1700025N23Rik	3.3	0.01
Gm10642	3.3	0.03
Ckap2l	3.28	1.74e-07
Gm42031	3.28	0
E2f7	3.28	4.52e-08
Parp9	3.28	0
Arhgap11a	3.27	0
Parm1	3.27	0
Mxd3	3.27	0.000761
Ppa1	3.26	0
Nr1h4	3.26	0.05
Birc5	3.26	8.12e-07
Pbk	3.26	4.8e-05
Malt1	3.26	0
Il1b	3.25	1.23e-09
Fscn1	3.25	0
Nckap1l	3.25	0
Dtx3l	3.25	0
Fignl1	3.24	3.38e-07
Hist1h4f	3.24	1.66e-09
Gm16026	3.23	0.000133
Sirpb1a	3.23	9.1e-07
Cd8a	3.23	0
Ncapg2	3.23	9.35e-14
Cd180	3.23	0
Gm11427	3.22	4.98e-05
Ifit3	3.22	0
Gm15232	3.22	0.02
Dscc1	3.21	0.02
Il2rb	3.21	0
Car13	3.2	1.83e-09
Steap4	3.2	0
Capns2	3.2	0.000685
Gcsam	3.2	6.74e-08
Tcirg1	3.2	0
Sgol2a	3.19	8.58e-07
9430076C15Rik	3.19	0
C1ra	3.19	0
Slfn8	3.19	0
Ccl6	3.19	0
Hist1h3i	3.19	0.00248
Lck	3.18	0
Tfec	3.18	1.02e-09
Slc37a2	3.18	0
Hist1h3h	3.18	0.00737
Dtl	3.17	1.55e-08
Zfp993	3.17	0.000793
Nfatc2	3.16	0
Gm17334	3.16	5.09e-13
Gm2245	3.16	5.33e-08
Parvg	3.16	0
Hist1h1a	3.15	5.82e-07
Hvcn1	3.14	0
Tmem171	3.14	0.000334
Noxa1	3.13	5.29e-05
Abcb1b	3.13	6.2e-14
Rsad2	3.13	1e-07
Serpina10	3.13	8.88e-05
Kifc1	3.13	4.88e-05
Tap2	3.13	0
Lpxn	3.13	7.14e-15
Nap1l2	3.13	0.04
Ighm	3.12	0.000839
Cpne2	3.11	0
Adgrg5	3.11	6.98e-07
Ccnb2	3.11	1.92e-06
Zap70	3.1	5.99e-14
Atp6v0d2	3.1	0
Ermap	3.1	0.03
Tesc	3.1	0.0095
Nlrc4	3.1	1.47e-10
Csf2ra	3.1	0
Herc6	3.09	0
AB124611	3.09	2.44e-15
Scn2b	3.09	0.00696
Slfn2	3.09	0
Mcm10	3.08	1.34e-05
Clec4a2	3.08	2.3e-08
Ceacam19	3.07	0.03
Cd300ld3	3.07	1.9e-08
Naip3	3.07	0.03
A530032D15Rik	3.06	2.84e-07
Bub1b	3.06	4.57e-13
Fam131b	3.06	0.01
Socs3	3.06	0
Mis18bp1	3.06	4.24e-07
Serpinb9	3.06	0
RP23-138K22.2	3.05	0.05
Tcrg-C1	3.04	0.000282
Tcrg-C4	3.04	0.00154
Hist1h4k	3.04	3.95e-07
Pglyrp2	3.04	7.65e-08
Mdk	3.03	5.22e-07
Dusp2	3.03	5.26e-11
Trbc2	3.03	0
Tapbp	3.03	0
Prdx5	3.03	0
Pla2g16	3.03	0
Ppfia4	3.02	1.28e-10
Fam64a	3.02	0.000296
Ankrd37	3.01	0.000225
Grn	3.01	0
Cdkn3	3.01	0.04
Adam8	3	0
Gm15283	3	0.00261
Unc93b1	3	0
Il18rap	2.99	0
Aim2	2.99	0
Prdx1	2.99	0
Cd33	2.99	0
Gm5345	2.99	0.01
Ctsh	2.99	0
Mif	2.99	0
Grina	2.99	0
H2-DMb2	2.99	1.06e-13
Tacc3	2.98	1.59e-09
Crlf2	2.98	0
Xlr4b	2.98	0.000132
Scpep1	2.97	0
Blvrb	2.96	1.55e-12
Kif15	2.96	1.87e-13
Wars	2.96	0
Hist1h2bg	2.96	2.49e-11
Clu	2.96	0
Gm7609	2.95	4.02e-09
Spi1	2.95	0
Apobec1	2.95	0
Rab20	2.95	1.9e-09
Havcr2	2.95	0
Fkbp5	2.95	0
Gm26614	2.94	0.03
Ighv7-1	2.94	0.02
Myo1f	2.94	0
Hist2h2bb	2.93	1.38e-11
Amica1	2.93	3.76e-10
Pik3r5	2.93	0
Tbx21	2.93	4.87e-08
Hist1h4a	2.93	4.9e-11
Racgap1	2.93	2.44e-15
H2-Q7	2.93	0
Pla2g4a	2.92	0
C1s1	2.92	0
Psmb10	2.92	0
Sh3pxd2b	2.92	0
Cd96	2.92	6.57e-08
Gstp3	2.92	0.000207
Sema4a	2.91	0
Kif22	2.91	2.7e-09
Igf1	2.91	0
Cldn2	2.91	0.04
Themis2	2.9	0
Sh3bp2	2.9	0
Piwil2	2.9	0.00317
Ifit2	2.9	0
S100a4	2.89	0
Znf41-ps	2.89	1.23e-08
Cenpi	2.89	8.78e-05
Runx3	2.88	0
Slc16a6	2.88	2.96e-14
Shisa4	2.87	1.16e-08
Penk	2.87	7.1e-05
Bcl3	2.87	0
Cyth4	2.87	0
Iglc2	2.87	7.53e-08
Guca1a	2.87	0.04
B4galt6	2.87	0
Phyhd1	2.85	2.15e-08
Sdf2l1	2.85	1.12e-12
C330027C09Rik	2.85	1.08e-07
H2-Q4	2.85	0
Gm26902	2.85	0.01
Tvp23a	2.84	1.64e-07
Rtp4	2.84	0
Lama1	2.84	0.000424
Lockd	2.83	0.000596
Crtam	2.83	0.00576
Nrcam	2.83	0
Eaf2	2.83	0.01
Cd28	2.82	7.27e-13
Sirpb1c	2.82	0
Cyp7b1	2.82	1.05e-06
Gm29114	2.81	0.00608
Evi2a	2.81	0
Xlr4a	2.81	0.00432
Ect2	2.8	1.26e-08
Ptger4	2.8	0
Ifi44	2.79	0
Gapdh	2.79	0
Plbd1	2.79	0
Gvin1	2.79	1.44e-13
Myo5a	2.79	0
Pik3cg	2.79	0
Glipr2	2.78	2.44e-15
Mad2l1	2.78	1.27e-10
Ankle1	2.78	0.00563
Prr11	2.78	5.65e-05
4930558J22Rik	2.78	0.03
F830208F22Rik	2.78	0.00209
Areg	2.77	0.00143
March1	2.77	0
Cotl1	2.77	0
Aurkb	2.77	8.15e-06
Brca1	2.77	3.01e-10
Hmga1	2.77	0
Gk	2.77	0
Laptm5	2.76	0
Tgm1	2.76	0.000173
Rnf17	2.76	0.05
Sod2	2.76	0
Gm26624	2.75	6.92e-10
Eno1	2.75	0
Bid	2.75	2.55e-12
Ccne1	2.75	0.000528
Irf8	2.75	0
Traip	2.75	0.0021
Zc3h12d	2.75	0
Gm21244	2.75	0.05
Cyp4v3	2.74	0
Cks2	2.74	0.000165
P2ry13	2.73	1.46e-08
Fxyd5	2.73	0
Hexb	2.73	0
Psme1	2.73	0
Has2	2.73	0.00421
Parp14	2.73	0
Trbc1	2.72	1.45e-10
Bcl2l14	2.72	3.03e-06
Slc16a3	2.72	8e-09
Runx2os2	2.72	0.00223
Plxnb3	2.72	0.03
Tnfrsf11a	2.71	0
Sit1	2.71	0.00236
Prc1	2.71	3.58e-10
Nod2	2.71	1.55e-12
Gns	2.71	0
Lgmn	2.71	0
Hist1h4j	2.71	1.62e-13
Ripk3	2.71	6e-09
Tlr7	2.71	2.44e-15
Cd53	2.7	0
Relb	2.7	0
1600014C10Rik	2.7	4.8e-15
Atf3	2.69	8.22e-12
Nusap1	2.69	5.64e-07
Adora3	2.69	0.00621
Trafd1	2.69	0
Pilrb1	2.69	1.66e-05
Rinl	2.69	0
D630003M21Rik	2.68	1.39e-05
Smc2	2.68	6.19e-13
H2-Q6	2.68	9.15e-14
Sgol1	2.68	0.000286
Ms4a6b	2.68	0
Pde11a	2.67	0.03
Timd4	2.67	0.000102
Naglu	2.67	2.44e-15
Egln3	2.67	0.000857
Rnf180	2.67	3.9e-05
Muc4	2.67	0
Polq	2.67	1.72e-05
Pianp	2.66	1.69e-05
Gm42372	2.66	0.02
Fanci	2.66	0.000465
C920009B18Rik	2.66	5.52e-10
Vmp1	2.66	0
Arc	2.66	0.04
Vcam1	2.65	0
Cdc20	2.65	5e-05
Tapbpl	2.65	0
Tlr1	2.64	0
Art2a-ps	2.64	0.000221
Gna15	2.64	2.92e-08
Dhx58	2.64	8.81e-12
Bcl11b	2.64	0
Cenpm	2.64	0.03
Pdgfc	2.63	1.55e-06
Gbp9	2.63	0
C5ar1	2.63	3.6e-14
Pgam1	2.63	0
Mms22l	2.62	1.05e-07
Slc2a1	2.62	0
Mmp2	2.62	0
Hist1h4b	2.62	4.84e-06
Pnp	2.62	0
Csf1r	2.62	0
Oas2	2.61	4.7e-14
Gp2	2.61	0.00197
A330074K22Rik	2.61	0.00417
Itgae	2.61	1.91e-13
Rnaset2b	2.61	0
Pim1	2.61	0
Hells	2.61	3.2e-09
Kif4	2.61	3.26e-06
Rab7b	2.6	0
Gm14023	2.6	0.02
Ftl1	2.6	1.06e-13
Itgal	2.6	0
Ccr1	2.6	1.05e-06
Tnip1	2.6	0
Mat1a	2.6	1.04e-10
Gm6904	2.6	0.03
Cysltr2	2.6	6.17e-06
H2-K2	2.6	9.86e-06
Ms4a4b	2.6	0
Xlr4c	2.6	0.00883
Ptpro	2.59	4.94e-10
Gm10425	2.59	4.1e-06
Enc1	2.59	0
Efhd2	2.58	0
Scn1b	2.58	6.11e-09
Panx1	2.58	4.85e-10
Fbxo48	2.58	0.02
Cdc6	2.58	0.00103
Zfp385a	2.58	1.57e-12
Ugt1a7c	2.57	7.4e-08
Tnfrsf26	2.57	4.41e-07
Gm10645	2.57	0.01
Diaph3	2.57	9.23e-10
H2afx	2.56	1.51e-11
Abhd12b	2.56	0.0044
Pgk1	2.56	0
Gpr35	2.55	1.1e-08
Fcamr	2.55	0.0027
Melk	2.55	2.49e-05
Irf5	2.55	0
Hexa	2.55	0
Cd83	2.55	8.94e-14
Cndp2	2.55	0
Htr2b	2.54	4.97e-07
Trim30a	2.54	0
Spn	2.54	0
Ip6k3	2.54	0.00136
Ercc6l	2.54	0.000109
Ptpn6	2.53	0
Tmem86a	2.53	1.46e-10
Itih1	2.53	0.00226
Sftpd	2.53	1.93e-12
Cacna1h	2.53	0.000304
Ifit1bl1	2.53	9.1e-12
Nsl1	2.52	0.00104
9630013D21Rik	2.52	0.00347
Flt3	2.52	4.46e-09
2810429I04Rik	2.52	0.02
Ccdc122	2.52	0.000165
Tnfsf9	2.52	0.000751
Lax1	2.51	8.09e-09
Clnk	2.51	0.02
Mcm5	2.51	1.87e-12
Slc29a3	2.51	0
Adap2	2.51	2.44e-15
Ifi206	2.5	0
Tank	2.5	0
Rad51	2.5	0.000593
Fabp5	2.5	0
Rgs10	2.5	2.08e-14
Stat2	2.5	0
Cdh24	2.5	0.00918
Rab3il1	2.5	7.67e-14
Ctsk	2.49	5.02e-09
Dbf4	2.49	5.86e-09
Mxd1	2.49	1.02e-13
Gdf15	2.49	0.00609
Scamp5	2.49	6.12e-06
Sgpl1	2.49	0
Gpr132	2.49	5.35e-14
Chil1	2.48	5.19e-12
Acp2	2.48	0
Fmn1	2.48	0
Pole	2.48	6.82e-10
Gm17034	2.48	0.00451
Arhgdib	2.48	0
Hsd11b2	2.48	0.00155
Cenpn	2.48	0.000858
Cilp	2.48	4.17e-07
Cd63	2.48	0
Hist1h1d	2.48	1.79e-09
4930431P03Rik	2.48	0.00527
Fermt3	2.48	2.44e-15
Ppt1	2.47	0
4930427A07Rik	2.47	0.000267
Lcp1	2.47	8.61e-13
Ikzf2	2.46	0
Cks1b	2.46	0.000114
Spp1	2.46	2.89e-13
Cd8b1	2.46	6.3e-09
Hcst	2.46	0.00112
Il9r	2.46	9.37e-06
Slfn3	2.46	4.02e-06
Spink5	2.46	0.000514
Kif1a	2.45	7.14e-15
Atp1a3	2.45	4.46e-12
Rundc3a	2.45	0.00497
Ska3	2.45	0.02
Bak1	2.45	0
Fasl	2.44	0.00146
Gm10521	2.44	1.2e-07
Ube2l6	2.44	3.13e-09
Rasgrp1	2.44	0
Ptger3	2.44	0.000173
Ddias	2.44	0.00446
Trpv2	2.44	4.92e-14
Parp8	2.44	0
Cd302	2.43	0
Syt11	2.43	0
Trdc	2.43	0.000225
Esd	2.43	0
Tgif1	2.43	0
Mybl1	2.42	0.0011
Cd44	2.42	1.54e-13
Samhd1	2.42	3.53e-13
Rad54b	2.42	0.0064
Tnfsf15	2.42	0.00025
Zc3h12a	2.42	4.38e-13
Gm44175	2.42	5.61e-07
Itgad	2.42	0.00682
Arl5c	2.42	4.72e-10
Igfals	2.42	0.02
Pik3ap1	2.42	0
Edem1	2.41	0
C1rl	2.41	9.09e-10
Foxm1	2.41	1.69e-05
Cd69	2.41	6.47e-06
Kifc5b	2.41	0.02
Gm42743	2.4	0.00108
Ak2	2.4	0
Sh3bgrl3	2.4	0
Parp11	2.4	0
Klrc1	2.4	0.00149
Ntpcr	2.4	1.96e-08
Zfp599	2.4	0.00433
Tnfaip8l3	2.4	2.31e-06
Pkm	2.4	1.08e-11
Mfsd12	2.4	0
B230217C12Rik	2.4	0.0017
Hist1h3f	2.4	1.16e-09
Gm15601	2.4	1.93e-13
Olfr172	2.4	0.02
Drp2	2.4	0.00163
Arhgef39	2.39	0.00327
P2ry6	2.39	2.44e-15
Tlr9	2.39	0
Lyz2	2.39	1.33e-11
Gzmb	2.39	1.44e-05
Nrp2	2.38	0
Slc31a2	2.38	0
Il10ra	2.38	0
Mapkapk3	2.38	0
Apobec3	2.38	0
C2	2.38	0
Incenp	2.38	1.85e-11
Psat1	2.38	3.56e-09
5430427O19Rik	2.38	8.96e-06
Ly96	2.37	0.00041
Cd48	2.37	2.44e-15
Hist2h3b	2.37	6.86e-08
Gusb	2.37	0
Chek1	2.37	0.02
Gm12000	2.37	0.05
Rnf213	2.37	1.46e-12
Litaf	2.37	0
Kif20b	2.37	1.96e-07
Gm13535	2.36	0.04
Gm42609	2.36	0.04
Rilpl2	2.36	5.54e-10
Cftr	2.36	1.17e-14
Alg8	2.36	2.01e-05
5830411N06Rik	2.36	0.00804
Id2	2.36	0
Itih4	2.36	8.53e-09
Mitf	2.35	0
Nfkb2	2.35	0
Exo1	2.34	0.00367
Plekho2	2.34	0
Agap2	2.34	2.44e-15
Pdlim4	2.34	1.12e-05
Arrb2	2.34	0
Slc39a14	2.34	0
Gm19684	2.34	0.000474
Ppargc1b	2.34	2.16e-06
Nuak2	2.33	0
Rab43	2.33	0
Clec4a3	2.33	1.09e-08
Kcnc1	2.33	0.00667
Pycard	2.33	0
Man2b1	2.33	0
RP24-167A12.4	2.33	0.0037
Pde1b	2.33	2.55e-09
Prrt1	2.33	0.00246
Hck	2.32	0
Cd40	2.32	2.81e-13
Slc41a2	2.32	0
Gm2a	2.32	0
Parp10	2.32	0
Atp6v0c	2.32	0
C4b	2.32	1.03e-10
Arhgap19	2.32	4.61e-08
Npl	2.31	0.01
Srgn	2.31	0
Asb2	2.31	3.02e-09
Was	2.31	4.75e-08
Gsap	2.3	0
Selplg	2.3	2.44e-15
Cd276	2.3	2.75e-09
Kif23	2.3	2.83e-07
Atox1	2.3	7.46e-14
Hist1h2ac	2.3	0.00282
Tuba1c	2.3	0
Thbs2	2.3	2.2e-05
H2-T10	2.3	2.07e-08
Il15ra	2.29	0
Sirpb1b	2.29	8.54e-05
Ggct	2.29	1.34e-05
Oit1	2.29	0.04
Pacsin1	2.29	0.000779
Tmem51	2.28	9.4e-10
Cmtm7	2.28	6.03e-12
Adora2a	2.28	1.06e-05
Itk	2.28	2.8e-12
Apol11b	2.28	0.00499
Sh3bp1	2.28	0
BC051142	2.28	0.02
H2-Q5	2.28	0
Ptprv	2.27	0.00148
Slc28a2	2.27	0
Pglyrp1	2.27	3.11e-05
Pak1	2.27	5.35e-12
Galnt7	2.27	0
Col6a4	2.27	0.03
Slfn1	2.27	2.41e-08
Fam49b	2.27	0
Gsdmd	2.27	0
Ms4a4a	2.27	0.01
Prex1	2.26	0
Apobr	2.26	9.56e-12
Ngfr	2.26	0.02
Kcnk13	2.26	3.62e-05
Iglc3	2.26	0.0011
Ctsa	2.25	0
Rap2b	2.25	0
Gpr162	2.25	8.89e-05
RP24-286J21.7	2.25	3.05e-06
Eomes	2.25	0.000504
Akr1c13	2.25	0.000215
Chaf1b	2.25	0.000162
Ptprc	2.24	1.31e-09
Aurka	2.24	0.000758
Dcst1	2.24	0.02
Aknaos	2.24	0.01
Miat	2.24	0.03
Fcho1	2.24	4.39e-08
Vnn3	2.24	1.1e-05
Adam17	2.24	0
Lrg1	2.24	1.05e-08
Asb11	2.24	0.02
Cadm3	2.23	0.00117
Prmt8	2.23	1.39e-07
Birc3	2.23	0
Celsr3	2.23	0.03
Misp	2.23	9.69e-05
Irak3	2.23	1.07e-10
Cd300ld	2.23	1.93e-07
Arhgap30	2.22	0
Plk4	2.22	3.75e-07
Txn1	2.22	0
AI506816	2.22	2.44e-15
Loxl3	2.22	2.97e-10
Art2b	2.22	0.000246
Mcemp1	2.22	1.34e-06
Slc7a5	2.22	1.71e-06
Ntrk2	2.22	1.1e-06
Ap3s1	2.22	2.44e-15
Impa2	2.22	0.000229
Gins1	2.21	0.04
Psma5	2.21	0
Abr	2.21	0
Gch1	2.21	1.73e-08
Rac2	2.21	9.43e-15
AI413582	2.21	8.77e-07
Trem1	2.21	0.02
Eda2r	2.21	6.72e-06
Col5a2	2.2	3.17e-14
Il7	2.2	4.18e-05
Aoc1	2.2	0.000885
Dok1	2.2	3.03e-13
Klrb1f	2.2	0.03
Gm17088	2.2	0.03
Tma16	2.2	5.93e-07
Arg1	2.2	0.03
Itgb8	2.2	3.89e-06
Ly6a	2.2	3.38e-10
Gm1976	2.2	0.03
Gnpda1	2.2	4.57e-11
Ccdc86	2.2	2.96e-09
Jak2	2.2	0
Sp110	2.19	0
Vash2	2.19	0.00656
Pidd1	2.19	0.000446
Skap1	2.19	2.44e-09
Armc7	2.19	2.12e-07
Susd3	2.19	8.55e-06
Naip5	2.19	2.44e-15
Dok2	2.19	8.11e-06
Rnaset2a	2.19	2.04e-06
Tcf19	2.19	6.68e-05
Rbbp8	2.19	0
Psd4	2.18	5.99e-14
Ttc39b	2.18	0
Naaa	2.18	0
Nfkbid	2.18	4.25e-06
Tnfsf13b	2.18	0
Eme1	2.18	0.04
Lrp12	2.18	5.28e-12
Ildr2	2.17	1.58e-09
Serping1	2.17	1.28e-09
Bub1	2.17	0.000144
Cp	2.17	3.3e-10
Angptl7	2.17	0.00836
Tpi1	2.17	0
Mb21d1	2.17	8.02e-05
Afmid	2.17	0.00307
Igsf8	2.16	7.25e-14
Fuom	2.16	0.00144
Hn1l	2.16	0
B430306N03Rik	2.16	0.00105
Igf2bp3	2.15	1.43e-05
Hmgb2	2.15	0
Fbxo5	2.15	0.00121
H2-Q2	2.15	0.000825
Ncf2	2.14	0
Tnfaip8l2	2.14	2.63e-07
Pkib	2.14	1.07e-07
Gen1	2.14	0.03
Ptgs2os2	2.13	0.02
Rhov	2.13	0.02
Fut4	2.13	8.03e-08
Ubash3b	2.13	0
Xaf1	2.13	0
Adora1	2.12	1.35e-05
Sapcd2	2.12	0.03
Sla2	2.12	9.95e-05
Alpl	2.12	0.000438
2610524H06Rik	2.12	0.04
Gm14636	2.12	3.63e-08
Gm10804	2.11	0.02
Pilrb2	2.11	0.00327
Acpp	2.11	1.23e-06
Gm15821	2.11	0.02
Coro2a	2.1	0
Kcnab2	2.1	1.06e-11
Ldha	2.1	0
Rab8b	2.1	0
Sla	2.1	0
Pde10a	2.1	0.00953
Lmnb1	2.1	1.33e-09
Fen1	2.1	1.32e-05
Plk3	2.09	1.02e-07
Trim30d	2.09	2.6e-10
Anln	2.09	7.43e-07
Sgk1	2.09	0
Sbno2	2.09	0
Phf11d	2.09	0
Ndrg1	2.09	3.14e-12
Itgb7	2.09	4.44e-10
Bend6	2.08	0.04
Alpk1	2.08	7.25e-14
Ccdc18	2.08	0.03
Ezh2	2.08	6.5e-09
Etv6	2.08	0
Hist1h3e	2.08	1.05e-07
Gm15964	2.08	0.00712
Cenpl	2.07	0.00147
Gm28042	2.07	0.02
Dpep2	2.07	6.91e-07
Ccng1	2.07	0
Ptger2	2.07	9.81e-07
Gm27017	2.07	0.04
Rassf4	2.06	0
Wdr62	2.06	1.54e-06
Stx1b	2.06	0.000194
Disc1	2.06	0.00131
Pfn1	2.06	3.83e-11
2010300F17Rik	2.06	0.03
Rasal3	2.06	0
Cd226	2.06	2.14e-05
F8	2.06	0.000146
Tlr8	2.06	2.34e-11
Mark1	2.05	9.26e-05
3110043O21Rik	2.05	2.29e-07
Slc5a1	2.05	0.000932
BC037034	2.05	2.52e-14
Aim1	2.05	0
Gnptab	2.05	0
Evl	2.05	0
Il3ra	2.05	2.24e-05
Tnfaip8l1	2.05	0.00244
A930007I19Rik	2.05	0.03
Mcm3	2.04	7.71e-08
Aldh1b1	2.04	0.00219
Lrp11	2.04	0.00195
Plcl2	2.04	1.74e-10
Pmaip1	2.04	2.92e-06
Aldh18a1	2.04	4.91e-10
Pnpla7	2.03	0
Spc25	2.03	0.00112
Mybl2	2.03	0.00421
Plin2	2.03	4.39e-10
Alox5ap	2.03	9.9e-11
Tmsb10	2.03	0
Lrrc27	2.03	0.00546
1700017B05Rik	2.03	0
Cyfip2	2.03	0
Il7r	2.03	1.86e-14
Bard1	2.02	0.000283
Lime1	2.02	1.4e-05
Abca1	2.02	2.73e-09
Fbxl5	2.02	0
Arpc1b	2.02	0
Ipcef1	2.02	6.37e-11
Abracl	2.02	6.55e-07
Aldoc	2.02	0.000668
Tubb2b	2.02	0.00178
Erap1	2.02	0
Ccdc25	2.02	3.2e-09
Ptk2b	2.02	0
Casp7	2.02	1.4e-14
G530011O06Rik	2.02	4.25e-06
Creg1	2.01	0
Atp8b4	2.01	4.19e-13
Tgfbr1	2.01	0
Tmem268	2.01	7.33e-11
Plac8	2.01	4.47e-08
Mpzl3	2.01	0.000192
Fam105a	2.01	9.18e-11
Atad2	2.01	5.78e-14
Smpd5	2.01	0.01
H2-Q10	2.01	7.59e-08
Unc5cl	2.01	0.03
Ogfr	2	2.44e-15
Vcpkmt	2	0.00375
F2rl2	2	0.00501
Gcnt1	2	1.21e-07
2610203C22Rik	-2	0.00347
Adgra3	-2	0
Iqcd	-2	0.02
Dmpk	-2	1.04e-13
Aspa	-2	0.00146
Cfap70	-2	0.000376
Itpka	-2.01	0.01
Tmem212	-2.01	2.5e-05
Mfsd2a	-2.01	0.02
Camk2n1	-2.01	4.8e-15
Trpv6	-2.01	0.03
4930466I24Rik	-2.01	0.01
Gm45552	-2.01	0.04
Tox3	-2.01	1.87e-05
6430548M08Rik	-2.01	0
Spata33	-2.01	0.03
Dock6	-2.01	0
1810064F22Rik	-2.01	0.02
Ccdc170	-2.01	1.06e-05
Nacad	-2.01	6.4e-05
Scrn2	-2.01	0.00685
Dock9	-2.01	7.26e-09
Prodh	-2.01	3.1e-05
Hes1	-2.01	2.08e-14
Slc25a27	-2.01	0.00379
Slc52a3	-2.02	1.16e-05
Arhgap29	-2.02	0
Gm3892	-2.02	0.02
Por	-2.02	0
Sox6	-2.02	0.000151
Trpc6	-2.02	2.16e-13
Coro2b	-2.02	3.38e-14
Esyt3	-2.02	4.45e-06
Ddo	-2.02	7.03e-10
D630024D03Rik	-2.02	0.04
Aldh1a7	-2.02	0
Add3	-2.02	0
Maoa	-2.02	1.4e-14
Echdc3	-2.03	0.00927
Kcnmb2	-2.03	0.000732
Pax5	-2.03	2.81e-08
Evc2	-2.03	1.42e-07
Arhgap32	-2.03	0
Perp	-2.03	0.02
Rassf9	-2.03	1.33e-07
P2rx1	-2.03	0.03
Ttll6	-2.03	0.00111
Thra	-2.03	0
Stmnd1	-2.03	0.00385
Kank3	-2.03	9.43e-15
Slc16a12	-2.03	0.000214
Ttll9	-2.04	0.03
Fhdc1	-2.04	2.44e-15
Tpm2	-2.04	0.00305
Htra3	-2.04	1.66e-09
Pitpnm2os2	-2.04	0.02
Nr2f2	-2.04	0
Gm16759	-2.04	0.04
Col23a1	-2.04	0
Ntn1	-2.04	0
Pitpnc1	-2.04	0
Osr1	-2.04	0.000538
Nek10	-2.04	0.00342
Adcy4	-2.04	0
Shank3	-2.04	1.31e-13
Spag16	-2.05	7.85e-06
Igfbp2	-2.05	0
Sell	-2.05	2.36e-09
Stum	-2.05	0.01
Amigo1	-2.05	2.87e-11
Tmem246	-2.05	2.56e-09
Ldlrad1	-2.05	0.00362
Bcl7a	-2.05	7.14e-15
Gm18190	-2.05	0.05
Wnt9a	-2.05	0.00105
A730081D07Rik	-2.05	0.04
Frmpd2	-2.05	5.62e-06
Ptgis	-2.06	1.65e-10
Acer2	-2.06	2.83e-13
Kit	-2.06	0
Dnah6	-2.06	0
Sox5	-2.06	1.59e-11
Rasip1	-2.06	0
2610203C20Rik	-2.06	7.36e-08
Myct1	-2.06	4.8e-15
Tmcc3	-2.06	0
Gfod1	-2.06	4.8e-15
Pde9a	-2.06	5.8e-09
Hs6st2	-2.06	0.01
Pamr1	-2.07	3.6e-08
Tm4sf1	-2.07	0
Unc5c	-2.07	2.83e-13
Plpp3	-2.07	0
9130230L23Rik	-2.07	0.000638
Gm15411	-2.07	0.04
Dusp8	-2.07	9.77e-06
Lrrc36	-2.07	4.76e-05
Armc2	-2.07	0.00117
Igf2bp1	-2.07	0.02
Jup	-2.07	7.02e-12
Mak	-2.07	6.46e-05
9930014A18Rik	-2.07	2.88e-07
Chrd	-2.07	0.03
Sema4g	-2.07	0.00744
Mid1ip1	-2.07	0
Gabra3	-2.07	0.000131
D230017M19Rik	-2.08	0.02
Elf5	-2.08	5.46e-07
Gata5	-2.08	2.65e-06
Gucy1b3	-2.08	0
Mpdz	-2.08	0
Tal1	-2.08	7.73e-07
Spata18	-2.08	2.7e-13
Rassf8	-2.08	0
Tmtc1	-2.08	1.26e-12
Plin1	-2.08	0.000321
Dlc1	-2.08	1.55e-09
Gpm6a	-2.08	0
Syn3	-2.08	3.67e-05
Tspan8	-2.08	0
Dnah1	-2.08	3.01e-12
Nhlrc4	-2.08	0.01
Myom1	-2.08	0.00214
Ston1	-2.08	0
Cfap58	-2.08	0.00197
Pde5a	-2.09	4.8e-15
Gm13111	-2.09	0.000996
Tbx5	-2.09	0
Mlxipl	-2.09	0.00806
Wnt7a	-2.09	6.57e-05
Nlrp12	-2.09	0.04
Adarb1	-2.09	3.82e-12
Hoxb5	-2.09	4.37e-05
Fzd2	-2.09	1.07e-10
P2rx6	-2.09	9.97e-05
BC106179	-2.09	0.02
Heg1	-2.09	1.9e-09
Srpx	-2.09	0.000436
Amot	-2.09	5.25e-07
Myo1b	-2.1	0
Nckap5	-2.1	0
Sec16b	-2.1	0.000117
Gm28035	-2.1	0.000799
Fsip1	-2.1	0.03
Pla2g4b	-2.1	0.00806
Nkain4	-2.1	8.13e-05
P2ry1	-2.1	0.00544
Gm3364	-2.1	0.01
Wdr66	-2.1	3.64e-09
Hspb1	-2.1	3.58e-08
Exph5	-2.1	1.02e-12
Fam84a	-2.1	2.64e-05
Syne2	-2.1	2.44e-10
Notch4	-2.1	0
Cdkl5	-2.1	0
C130074G19Rik	-2.11	0
Spag8	-2.11	0.00503
Acacb	-2.11	2.44e-15
Gm2115	-2.11	0.01
9230110C19Rik	-2.11	0.00618
Sec14l3	-2.11	9.19e-10
Sptbn1	-2.11	8.26e-10
Cmbl	-2.11	0.000231
Lepr	-2.12	0
Fras1	-2.12	2.58e-10
Upk3b	-2.12	1.41e-10
B430010I23Rik	-2.12	1.42e-12
Plvap	-2.12	0
Dixdc1	-2.12	0
4930516B21Rik	-2.12	0.03
Reep6	-2.12	3.37e-08
Esm1	-2.12	0.00152
Ptprg	-2.12	9.35e-14
1700024G13Rik	-2.12	0.03
Card10	-2.12	0
Dgkg	-2.12	0.01
Tmem44	-2.12	0
Daam2	-2.12	2.08e-14
Bvht	-2.12	0.00124
Sox13	-2.13	1.53e-11
Tlr5	-2.13	3.19e-07
Ryr3	-2.13	0.001
Meis2	-2.13	9.43e-15
Dzank1	-2.13	3.79e-05
Rusc2	-2.13	0
Mxra8	-2.13	0
Atp7b	-2.13	2.52e-14
Drc7	-2.13	2.38e-05
Thsd4	-2.13	0
Nhsl1	-2.13	1.62e-11
Hey2	-2.13	0.00677
Gipc3	-2.13	0.02
Pxdn	-2.13	0
Akap5	-2.13	6.28e-10
Fos	-2.13	2.27e-06
Chrm3	-2.13	0.00252
Mtcl1	-2.13	0
Gm10125	-2.13	8.12e-05
Rapgef4	-2.14	8.46e-13
Lef1	-2.14	1.95e-09
Nqo1	-2.14	0.02
Nrgn	-2.14	0.00629
Gm9917	-2.14	0
Ctdspl	-2.14	0
Gm9930	-2.14	0.02
Rgs9	-2.14	4.02e-08
Kif26a	-2.14	0
Porcn	-2.14	3.08e-07
Gm3883	-2.15	0.00918
Col27a1	-2.15	2.96e-14
Kcnq4	-2.15	0.000572
Hopxos	-2.15	0.000152
Cav2	-2.15	0
Nek5	-2.15	0.000102
Txlnb	-2.15	0.02
Aatk	-2.15	7.05e-14
Serpina3c	-2.15	0.00268
Dnah11	-2.15	0
Ppl	-2.15	5.1e-08
Igfbp5	-2.16	4.9e-10
Sgpp2	-2.16	8.15e-08
Lrrc4c	-2.16	0.02
Btbd3	-2.16	0
Fam205a1	-2.16	0.03
Ccdc24	-2.16	0.000105
Impdh1	-2.16	0
B130024G19Rik	-2.16	2.5e-06
Adgre5	-2.16	5.82e-09
Zfp2	-2.16	0.00175
Kcns3	-2.16	4.85e-06
Nova1	-2.16	0.00122
Gm15609	-2.16	1.38e-10
Mettl7a1	-2.16	1.44e-10
Cfap44	-2.16	0
Erg	-2.16	0
Tmcc2	-2.17	0
Egfl7	-2.17	0
Tmem144	-2.17	0.0064
Akap2	-2.17	1.42e-10
Kank4os	-2.17	0.05
Rhpn2	-2.17	1.1e-07
Galnt18	-2.17	0
Atp2a3	-2.17	0
Lrrc46	-2.17	0.00913
Rnd2	-2.17	0.00132
Sptb	-2.17	0.0022
Foxc1	-2.17	0.000556
Chdh	-2.17	0.000275
Cldn10	-2.17	0.000109
Nr4a1	-2.17	8.74e-08
Sh3tc2	-2.17	2.52e-14
Pard6g	-2.17	1.25e-09
Ankrd45	-2.18	0.00495
Sema6d	-2.18	0
Arhgef10	-2.18	0
Fam129c	-2.18	0.00456
Fam81a	-2.18	0.000527
Hyal1	-2.18	3.64e-08
Sobp	-2.18	0.01
Cfap52	-2.18	4.14e-05
Meg3	-2.18	1.23e-06
Fam81b	-2.18	0.01
Fgf10	-2.18	7.45e-07
Slitrk6	-2.18	0.00287
Rgs22	-2.18	6.36e-11
Tmem117	-2.18	0.04
Slc7a4	-2.18	2.62e-07
Adrb2	-2.18	0
Acy3	-2.18	0.00558
Ar	-2.18	1.64e-14
Gm16152	-2.19	0.00697
Ccdc108	-2.19	0
Steap3	-2.19	1.86e-11
Gm2163	-2.19	0.000906
Ttc28	-2.19	0
Thnsl2	-2.19	0.000238
Igfbp3	-2.19	0
Dnah9	-2.19	0
Rtn4rl1	-2.19	7.59e-08
Chad	-2.19	1.54e-09
Adcy5	-2.19	1.17e-14
Rs1	-2.19	0.03
F730311O21Rik	-2.2	2.47e-07
Dcdc5	-2.2	0.000182
Spef1	-2.2	2.85e-08
Cyth3	-2.2	0
Tgfb1i1	-2.2	0
Paqr5	-2.2	0.00267
Tmcc3os	-2.2	0.000137
Ttc25	-2.2	0.000138
A330009N23Rik	-2.2	0.00373
Glis2	-2.2	0
Jph1	-2.21	0.04
Eng	-2.21	8.49e-11
Nat8l	-2.21	0.03
Fam13a	-2.21	6.62e-14
Grip2	-2.21	0.04
Zbtb16	-2.21	0.00829
Rtp3	-2.21	3.56e-06
Gm26752	-2.21	0.05
Cep112it	-2.21	0.02
Cdhr3	-2.21	0
Akap6	-2.21	8.59e-06
Smok4a	-2.21	0.04
Nrg2	-2.21	0.000429
Dnah7a	-2.22	1.11e-06
A430105I19Rik	-2.22	0
Mab21l1	-2.22	0.01
Pifo	-2.22	0.00152
Syde2	-2.22	1.09e-10
Ttc29	-2.22	9.34e-06
Hsf4	-2.22	0.000143
Gucy1a2	-2.22	8.07e-08
Ttc21a	-2.22	0
[truncated: 1,088 more rows]

## Sheet: PD-L1 KO i vs PD-L1 KO c
Name	Fold change	FDR p-value
Lars2	4171.39	0
Gm20594	779.1	0.00045
Gm6563	410.87	0.00492
RP23-325D10.3	321.94	0.00423
Gm2260	236.09	0.00636
Gm7353	185.53	0.02
Pde2a_2	176	0.01
Igkv5-37	84.11	0.03
Gm8750	83.64	0.03
Lipn	77.19	0.03
Eno1b	72.86	0.04
Olfr110	61.94	0.04
Igkv1-88	49.4	1.67e-13
Ighv1-37	45.09	0.00364
Ighv1-84	41.41	3.5e-07
Ighv5-12	39.92	0.000364
Igkv6-14	34.84	5.7e-05
Gm26735	30.27	0.000305
Ighv1-36	28.97	0.000264
Gm20463	28.68	0.00493
Ighv1-63	27.92	0.00025
2610318N02Rik	26.9	0.0013
Igkv6-13	25.88	2.5e-07
Igkv4-74	25.18	8.45e-08
Ighv1-77	25.18	8.96e-05
Prss46	23.95	0.00228
Ccl3	23.1	0
Igkv3-5	22.98	0
Pla2g5	22.25	0.000107
Ighv7-4	21.94	0.000176
Gm15056	21.85	1.55e-07
D13Ertd608e	19.52	0.0057
Olfr105-ps	19.52	0.00531
Cxcl9	18.97	7.35e-09
Cd300ld5	17.65	0.00111
Ighv3-6	17.58	1.16e-13
Ighv3-8	17.56	0.000144
AA467197	17.41	3.68e-14
Il21	16.98	1.4e-09
Ubd	16.71	6.04e-06
Erv3	16.67	5.5e-08
Hyal5	16.55	0.0096
Olfr753-ps1	15.77	0.00104
Ighv1-62-2	15.64	0.00299
H2-M2	15.38	1.64e-11
Acod1	15.19	4.23e-08
Adgrg7	15.1	0.01
RP23-145G7.2	15.09	0.01
Myh3	15.09	0.01
Grpr	15.08	0.01
BC023105	15.05	0
Clca3b	14.9	0.00138
Gm17120	14.44	0.02
Adgrf3	14.03	0.00191
Ccl4	13.67	0
Sectm1a	13.53	1.45e-08
Ighv7-1	13.47	1.41e-06
Olfr60	13.36	0
Ighv14-3	13.19	2.86e-08
Gm21188	13.17	0.000342
Btbd16	13.14	0.00237
Slc7a11	13.02	1.67e-13
Rph3a	12.8	4.36e-06
Ighv1-7	12.73	3.77e-12
Gzmk	12.58	0
Rps12	12.53	0.01
Lemd1	12.45	1.09e-11
Gm6034	12.39	7.37e-05
Clec4e	12.36	1.88e-13
Olfr109	12.24	6.44e-11
Nos2	12.2	9.67e-10
Igkv4-68	12.17	2.11e-08
Ccl1	12.13	0.03
Dnase1l3	11.87	6.07e-15
Igkv3-7	11.81	2.53e-07
Ighv5-16	11.71	1.56e-08
D6Ertd527e	11.68	0.000141
Rgs8	11.43	0.00564
Igkv4-59	11.37	2.28e-10
Gbp2b	11.32	7.15e-11
Cxcl10	11.3	1.41e-10
Igkv3-10	11.26	4.59e-07
Ly6i	11.23	3.13e-08
Dscam	11.19	1.82e-07
RP24-499N24.4	11.13	0.000502
Ighg2b	11.13	6.96e-07
Saa3	11	2.73e-05
Ighv1-9	10.95	3.76e-11
Msr1	10.88	0
4930430E12Rik	10.87	2.22e-05
Igkv8-30	10.87	2.62e-10
Ccl7	10.82	5.9e-11
Ighg3	10.8	1.46e-08
F830016B08Rik	10.8	0
Ccl8	10.79	2.76e-10
Serpina3f	10.76	0
Rgs1	10.72	0
Inhba	10.69	0
Gm38335	10.66	0.04
Ido1	10.66	0
Fpr3	10.66	0.04
Olfr1328	10.65	0.04
Lrfn5	10.65	4.09e-08
Olfr112	10.65	0.00915
Gm13710	10.52	0.00103
Ccl12	10.52	1.82e-10
Tgtp1	10.48	0
Gbp11	10.47	0
Ighg2c	10.38	0.00079
Pdcd1	10.27	0
Trbv3	10.23	4.11e-07
Igkv4-63	10.2	0.00146
Igkv8-24	10.17	1.18e-07
Ighv14-4	10.17	1.05e-06
Igkv16-104	10.13	1.51e-06
Rgs16	10.04	0
Igkv14-100	9.91	0.000423
Ighv2-9	9.89	0.00302
4931406G06Rik	9.85	0.00505
Gbp5	9.84	0
Ighv1-4	9.79	0.000919
Procr	9.76	0
Fcgr4	9.75	0
Gm44556	9.7	0.00872
Trav19	9.7	0.01
Igkv4-79	9.69	0.02
Igkv4-55	9.67	9.35e-08
Gbp10	9.66	3.21e-09
Slamf8	9.58	2.55e-10
Gm28914	9.55	0.000597
Igkv3-1	9.54	0.00985
Gpr84	9.49	2.46e-09
Ighg1	9.48	1.35e-05
Ms4a7	9.41	0
Ms4a14	9.39	1.47e-14
Igkv15-103	9.37	4.92e-13
Serpina3g	9.35	0
Il10	9.3	0.00198
Cxcl13	9.18	0
Gm16602	9.14	0.03
Tnfrsf9	9.11	3.42e-14
Ccl20	9.03	2.18e-08
Clec4d	9.02	1.64e-12
Gm16685	8.97	0
Ighv1-66	8.97	9.4e-06
Cfb	8.93	3.56e-13
Itln1	8.88	0.02
Gm4841	8.87	0
Iigp1	8.86	0
Olfr111	8.85	1.48e-08
4930579C12Rik	8.84	0.02
Adgrb3	8.82	0.02
Pla2g7	8.71	0
Pla1a	8.7	0
Gm16025	8.69	0.00695
Pdyn	8.69	0.00287
Igkv5-45	8.69	0.00259
Gpnmb	8.64	2.97e-13
Ighv1-58	8.61	0.000505
Orm1	8.58	1.21e-08
Lag3	8.57	0
Pagr1b	8.57	0.03
Tm4sf19	8.55	0.000303
Stra6l	8.48	0
Lcn2	8.42	0
Mab21l3	8.4	6.07e-15
Nuggc	8.29	0.00511
Raet1d	8.26	0.02
Gdf3	8.23	6.26e-07
Ceacam16	8.23	7.46e-06
Ms4a6d	8.23	0
Cst7	8.17	0
Ifng	8.17	8.22e-14
Tarm1	8.16	1.4e-05
Igkv10-94	8.15	2.05e-10
Ccl2	8.15	1.31e-12
Ctla4	8.13	0
Ifi211	8.06	0
AW112010	8.06	0
Tnf	8.03	0
Gabrg3	7.97	0.03
Apol6	7.97	3.89e-13
D330050G23Rik	7.96	0.03
Clec5a	7.96	0
Elfn2	7.96	0.03
Tcrg-C2	7.95	4.12e-13
Gm20429	7.93	7.12e-08
Kcnj10	7.91	0
Cxcl2	7.85	7.08e-08
Xcr1	7.83	0
Clec12a	7.7	0
A2m	7.65	1.67e-07
Ccl5	7.65	0
Mtfr2	7.63	3.26e-06
C1qa	7.59	0
Ighv2-5	7.58	0.000302
Igkv3-4	7.56	3.35e-05
Gpr33	7.55	2.19e-06
Cxcl1	7.51	7.59e-11
Ifi205	7.5	0
Arnt2	7.49	0
Gatm	7.48	0
Ahrr	7.48	3.97e-08
Gbp2	7.47	0
Hk3	7.45	9.67e-13
Trbv5	7.41	0.00164
Igkv4-57-1	7.4	0.000131
Lilrb4a	7.4	0
Gm43302	7.36	0.000176
Ch25h	7.34	0
Ccr5	7.32	0
Igkv6-23	7.31	3.11e-15
Igkv4-72	7.28	1.59e-06
C1qb	7.27	0
Gbp8	7.27	0
Trbv1	7.26	0.00843
Olfr98	7.26	4.78e-09
Ccr8	7.25	1.19e-05
Gpr31b	7.22	1.18e-05
Prnd	7.13	5.92e-06
Gm45472	7.13	2.63e-05
Slamf7	7.11	0
Lrp8os2	7.1	0.04
Zbp1	7.09	0
Ighv4-1	7.07	6.82e-06
Ackr1	7.04	1.67e-06
Ighv10-1	7.03	5.22e-06
Ighv1-26	7.02	2.3e-08
Gm28913	7.01	0.00176
Olfr527	7.01	0.00135
C1qtnf3	7	0
Ighv2-2	6.99	4.35e-06
Cd274	6.99	0
Cxcl5	6.96	8.75e-07
Ifi204	6.93	0
Cdh17	6.88	1.18e-06
Ighv1-80	6.88	2.95e-05
Frzb	6.87	4.96e-07
Gpa33	6.86	0.02
C1qc	6.84	0
Gm28177	6.83	0.00029
Igkv6-25	6.83	3.67e-05
Tnip3	6.8	0
BC030867	6.8	0.000591
Igkv9-124	6.74	3.71e-06
Il27	6.74	2.5e-05
Gm4951	6.72	0
Aif1	6.7	8.91e-15
B4galnt4	6.69	1.72e-07
Ighv2-6	6.67	0.01
Ighv1-78	6.67	3.75e-05
Ctss	6.66	6.07e-15
Trem2	6.62	1.9e-13
Fpr2	6.61	0
Ighv1-61	6.6	0.00703
Clgn	6.58	0.000985
Gbp6	6.57	0
Slc26a4	6.57	1.56e-10
Slc11a1	6.55	0
Il12rb1	6.54	0
Igtp	6.54	0
Il1rn	6.52	0
Pgbd5	6.52	3.47e-06
Fcrlb	6.51	0.000794
Igkv2-137	6.51	5.5e-08
Wfdc17	6.46	6.38e-11
Igkv6-32	6.45	1.98e-05
Ighv1-19	6.43	3.94e-07
Iglc1	6.43	3.15e-11
Creg2	6.42	8.34e-12
Igkv13-85	6.39	9.65e-05
Igkv4-53	6.38	2.04e-05
Hrh2	6.35	0
Mmp12	6.34	0
Clec7a	6.32	0
Lair1	6.32	0
Ighv8-5	6.32	0.04
Igkv17-121	6.27	1.73e-05
Dmbt1	6.26	8.6e-06
Il6	6.25	0.000775
Aoah	6.25	2.08e-12
Trav16n	6.24	0.03
Fam26f	6.22	1.32e-07
Gpr65	6.19	0
Tnfrsf4	6.18	4.2e-12
Pcdh15	6.18	7.65e-05
Tgtp2	6.18	0
Ighm	6.17	1.71e-08
Gm15922	6.16	7.82e-12
Cd68	6.16	0
Apol7c	6.16	1.13e-11
Igkv4-70	6.14	0.00217
C3ar1	6.12	0
Fcgr3	6.05	0
Cxcl11	6.05	7.66e-05
Ighv5-4	5.99	0.00553
Insrr	5.98	1.1e-05
Cxcr3	5.98	0
Nxpe5	5.94	3.91e-09
Ffar2	5.92	2.94e-08
Iglv1	5.89	6.01e-09
Olfr525	5.86	0.00941
Rhbdl2	5.85	0.00568
Fam167b	5.84	0.000655
Gm14252	5.81	0.02
4933430I17Rik	5.8	0.00233
Fgl2	5.77	0
Gm44271	5.77	0.01
Mef2b	5.77	0.03
Igkv4-91	5.76	2.9e-05
PVRIG	5.75	1.93e-07
Ighv9-3	5.75	3.89e-08
Tubb3	5.74	1.7e-05
Igkv4-58	5.7	0.00529
Cybb	5.7	0
Olfr56	5.69	0
Gm5601	5.68	0.0073
Depdc1a	5.64	8.84e-07
Igkv12-89	5.64	0.04
Igkv12-46	5.64	1.11e-06
Cryba4	5.63	0.03
RP23-145I16.3	5.63	0.000519
Igkv5-48	5.61	0.000162
Fcer1g	5.6	0
Igkv10-96	5.59	6.49e-08
Clec4n	5.57	0
Myo3b	5.56	3.37e-11
Cd86	5.56	0
Inpp5j	5.55	1.43e-12
Irgm1	5.53	0
F10	5.52	9.79e-14
Ighv1-55	5.52	1.12e-06
Htr7	5.52	3.38e-05
Lst1	5.51	0
Ido2	5.47	0.00641
Ighv11-2	5.46	1.32e-05
Phf11a	5.44	1.41e-09
Igkc	5.43	7.49e-07
Xcl1	5.41	0.00013
Mmp25	5.41	3.9e-11
Gm29083	5.4	0.00187
Cacng8	5.4	0.00191
Apoc2	5.4	8.75e-07
Apol7e	5.4	0
Olfr101	5.4	0.000142
Ighv1-15	5.39	0.000208
Cd200r4	5.39	0
Batf2	5.38	0
Insl6	5.38	1.5e-05
Nfasc	5.37	0.00138
Serpina3i	5.37	1.58e-12
Fcgr1	5.36	0
C1rb	5.35	0.00069
Tlr11	5.35	0
Ighv1-72	5.32	1.04e-07
Aadac	5.3	0.03
Trpm2	5.3	2.13e-12
Mefv	5.3	0
Pigr	5.28	0
Ptgs2	5.28	0
Mki67	5.23	0
Stat1	5.22	0
Gbp3	5.19	0
Tigit	5.19	7.25e-11
Nuf2	5.18	1.57e-11
Trip13	5.18	1.12e-07
1700071M16Rik	5.18	2.01e-09
Igkv6-17	5.16	2.17e-05
Sprn	5.16	0.000184
Ighv6-3	5.12	0.000254
Tnfaip2	5.1	0
Igkv4-57	5.08	2.9e-05
Tcrg-C1	5.08	2.77e-06
Ifi207	5.07	0
Gm15931	5.07	0
Crmp1	5.06	2.23e-07
Igkv19-93	5.06	7.16e-07
Ighv5-9-1	5.05	0.00224
Gbp4	5.04	0
Marco	5.03	6.36e-09
Ptafr	5.02	0
Olfr754-ps1	5.01	9.61e-05
Gm43796	4.99	0.0076
Csf2rb2	4.97	0
Lacc1	4.95	0
Gm44514	4.94	0.0072
Ighv1-53	4.94	0.000147
Igkv9-120	4.93	2.9e-05
Il12rb2	4.92	0
Alox12e	4.92	0.00344
Slfn9	4.91	0
Prr11	4.91	7.06e-10
Igsf6	4.9	0
Mis18bp1	4.9	3.2e-12
Il23r	4.89	4.65e-08
Il4i1	4.89	0
Hmox1	4.89	0
Ighv9-2	4.89	0.03
Ccl19	4.88	4.2e-10
Slc6a20a	4.88	0
Cd72	4.86	0
Nlrp1c-ps	4.86	0
Ankrd34b	4.85	0.00147
Trdv4	4.85	0.00351
A330044P14Rik	4.83	0.03
Folh1	4.83	0.04
Kcng4	4.83	0.04
Unc93a	4.83	0.05
Hyal4	4.82	0.03
Bst1	4.81	0
Gm42372	4.81	0.000411
Csmd1	4.81	1.83e-13
Apol9a	4.81	2.63e-09
Ubash3a	4.81	1.47e-14
A430093F15Rik	4.8	6.42e-06
Il18bp	4.79	0
Gm12185	4.78	0
Kif18b	4.78	3e-07
Adgre1	4.78	0
Ighv1-69	4.77	0.000161
Cd6	4.77	0
Podnl1	4.76	0
Ighv8-12	4.76	1.24e-05
Hpse	4.74	0
Shcbp1	4.73	2.98e-07
Cd177	4.72	4.03e-12
Tnfsf8	4.71	0
Gm2245	4.71	1.13e-11
Clec4a1	4.7	0
Pla2g4c	4.7	0.00257
Gm15645	4.7	0.000287
Tcrg-C4	4.7	5.41e-05
Nlrp1b	4.68	0
Gpr176	4.67	6.85e-08
Lpcat2	4.66	0
Gm4767	4.64	0.02
Pdcd1lg2	4.64	7.88e-08
Ighv1-64	4.63	9e-05
4930539E08Rik	4.63	0.01
Smpdl3b	4.61	0
Oas3	4.61	5.54e-14
Gas2l3	4.6	0
Icos	4.59	0
Spic	4.58	3.49e-06
Ighv5-6	4.58	0.04
Klri1	4.57	0.00307
Trbv13-1	4.56	0.00763
Il12b	4.55	4.62e-06
Igkv1-117	4.53	8.76e-09
Igkv12-41	4.53	0.0004
Gm15283	4.52	9.89e-06
Ttbk1	4.52	1.8e-05
Mpeg1	4.52	0
Timp1	4.52	6.57e-10
Lhfpl2	4.51	0
Tlr12	4.5	1.19e-10
Cd52	4.5	0
Igkv6-15	4.49	2.72e-05
Kif5c	4.48	1.2e-08
Cenpe	4.48	0
Fyb	4.48	0
Igkv14-126	4.47	0.00252
Ighv1-39	4.47	3.76e-08
Itgam_1	4.46	0
Cxcr6	4.46	3.11e-15
Tox	4.45	0
Hmmr	4.45	8.45e-09
RP23-181A8.7	4.44	1.45e-09
Gm5431	4.44	0
Socs1	4.44	2.34e-08
Gfi1	4.43	3.01e-07
Klra2	4.43	0
Cdca8	4.42	1.43e-08
Slc7a8	4.42	0
Cd4	4.41	0
Gm10717	4.41	0.00167
Slfn10-ps	4.4	3.31e-12
Kcnn4	4.39	0
Cd80	4.39	3.21e-10
Mir155hg	4.39	8.55e-06
Ulbp1	4.37	3.15e-09
Gm2564	4.36	1.44e-08
P4ha3	4.36	4.04e-06
Sh2d1a	4.36	1.05e-05
Jchain	4.35	0.000985
Cd8a	4.35	0
Cd3g	4.35	0
H2-Eb2	4.35	0
Igkv1-135	4.33	4.78e-06
Bcl2a1b	4.33	0
Tnfrsf8	4.32	1.85e-05
Rad54b	4.31	2.65e-05
AI847159	4.3	0.02
A630023P12Rik	4.3	8.4e-06
A230065H16Rik	4.3	0.05
Hist1h2an	4.3	0.00104
Gtse1	4.3	2.8e-07
Scimp	4.29	4.19e-11
Oas1g	4.28	5.15e-09
Aurkb	4.28	4.34e-10
Gcnt4	4.28	0.00934
Has2	4.26	9.53e-06
Hcar2	4.25	1.47e-14
Cxcl16	4.25	0
Gm16712	4.25	0.00591
Gm37787	4.24	0.00234
Tgfbi	4.24	0
Trac	4.24	0
Cenpm	4.24	0.00433
Cdc25c	4.24	0.00154
Gm10248	4.23	0.00103
Cdkn3	4.23	0.00496
Col22a1	4.23	0.00113
Plekhs1	4.23	0.00104
Ly9	4.22	0
Syt13	4.22	0.00197
Gm5547	4.22	0.000273
Lcp2	4.22	0
Cenpf	4.21	1.95e-13
Tnfsf11	4.21	0.00018
Dtl	4.2	6.23e-11
Kif11	4.2	0
Fcgr2b	4.19	0
Casp4	4.19	0
C1s2	4.18	0.01
Gbp7	4.17	0
Crtam	4.17	0.00176
Tlr2	4.15	0
Pirb	4.14	0
Gm16094	4.13	8.69e-06
Ckap2	4.13	3.28e-09
Itgb2	4.11	0
Heatr9	4.1	0.000502
Nampt	4.1	0
Cd5	4.1	0
Slc13a3	4.09	1.88e-08
Naip2	4.09	0
Gm16026	4.08	4.59e-05
H2-Aa	4.08	0
Gm19585	4.08	0.00126
Ms4a6c	4.07	0
Cd3e	4.06	0
Phf11b	4.06	0
Casp1	4.05	0
Ly86	4.05	0
H2-Ab1	4.05	6.07e-15
Xlr4c	4.04	0.000318
Igkv8-27	4.03	0.0011
Ctsz	4.02	0
Slitrk4	4.02	0.00724
Il1a	4	8.74e-14
Slc6a12	4	0.03
Gm10286	4	0.02
Gm26947	4	0.02
Lta	4	0.000464
Oas1a	3.99	0
C130026I21Rik	3.98	9.28e-11
Olfr1396	3.98	4.1e-07
Spag5	3.98	1.29e-09
Csf2rb	3.98	0
Ticam2	3.98	0
Gm44205	3.97	0.000329
Gm16262	3.97	0.02
Nlrp1a	3.97	1.53e-06
Oacyl	3.97	0.04
Zfp992	3.96	0
AI662270	3.96	0
Hist2h3c2	3.95	4.69e-13
Etv4	3.95	0.05
Gm26520	3.95	8.11e-05
Ctsc	3.94	0
Abca13	3.94	0.000231
Cd300lf	3.94	0
Cd40lg	3.94	0.000127
Igkv1-110	3.93	4.51e-06
Gm8399	3.92	0.000368
9330175E14Rik	3.91	0
Esco2	3.91	6.99e-06
Ccna2	3.9	4.81e-13
Eaf2	3.9	0.00241
D330045A20Rik	3.9	0.00017
Pilrb2	3.89	1.14e-07
Acp5	3.88	0
Glipr1	3.88	0
Il1r2	3.87	0.0037
Ass1	3.87	0
Ksr2	3.87	1.04e-05
Ighv1-52	3.87	0.00352
Cd180	3.87	0
Nlrc5	3.86	0
Gm13212	3.85	3.6e-11
Top2a	3.85	0
Scin	3.85	0.00057
Ighv8-8	3.85	0.00114
B2m	3.84	0
Itgam_2	3.84	0.02
Chl1	3.83	2.4e-06
Epsti1	3.83	0
Psrc1	3.82	5e-07
Nkg7	3.82	0
Slc7a2	3.82	0
Parpbp	3.82	6.97e-05
Batf	3.82	3.11e-10
Tomt	3.81	0.03
Mmp13	3.8	2.91e-05
Syt12	3.8	2.07e-06
Hpgds	3.79	0
Lrrc25	3.79	1.96e-12
Ifi47	3.79	0
C3	3.79	0
Ptpn7	3.78	0
Vnn1	3.78	0
Kif20b	3.78	0
Trbv16	3.77	0.02
Pstpip1	3.77	0
A930001C03Rik	3.77	0.03
Rnf149	3.76	0
Cstb	3.76	0
Rmi2	3.76	2.63e-06
Zranb3	3.74	5.35e-13
Gm14023	3.74	0.00104
Mcoln2	3.74	1.38e-11
Stil	3.74	5.5e-07
Zmynd15	3.74	0
Pglyrp2	3.74	1.49e-10
Col24a1	3.73	0.000661
Slamf1	3.72	8.91e-15
Snx10	3.72	0
Gm45503	3.72	0.02
Nfkbie	3.72	0
Rab32	3.71	0
A530032D15Rik	3.68	3.25e-09
Hif1a	3.68	0
Gbgt1	3.67	3.23e-11
Muc4	3.67	0
Col6a4	3.66	0.00112
Cenpi	3.66	9.66e-06
Kynu	3.65	0
Zfp683	3.65	0.00438
Foxp3	3.65	1.23e-08
Vash2	3.64	6.44e-05
Ncapg	3.64	1.5e-07
Kntc1	3.64	2.38e-07
Cyp1b1	3.64	3.11e-15
Cd74	3.64	3.95e-14
Cd300c2	3.63	0
Fcrl5	3.62	9.42e-05
Apoe	3.62	0
2810417H13Rik	3.62	0
Gpr141	3.62	1.47e-14
Plau	3.62	0
Tap1	3.62	0
Kcnd1	3.6	9.11e-06
Il2ra	3.59	4.36e-10
Prg2	3.59	0.02
Ptpn22	3.59	0
Sectm1b	3.59	0.03
Malt1	3.59	0
Cdk1	3.58	5.64e-06
Nlrp3	3.58	0
Ighv5-17	3.57	0.000494
Mx1	3.57	8.47e-12
Strc	3.56	0.00129
P2ry14	3.56	0
Rimkla	3.56	0.01
C230088H06Rik	3.56	0.01
Igkv12-44	3.56	0.00119
Igf1	3.56	0
Ccnb1	3.56	5.79e-09
H2-Oa	3.56	0
Slc15a3	3.56	0
Asf1b	3.55	2.2e-06
Irgm2	3.55	0
Klrb1b	3.54	1.19e-14
Nlrc4	3.54	4.28e-13
Tlr13	3.54	0
Neil3	3.53	5.6e-06
Clmp	3.53	0
Iglv2	3.53	0.000334
Hells	3.53	7.97e-14
Pla2g2d	3.52	5.68e-07
Tfec	3.52	2.11e-11
Slfn8	3.51	0
Brca1	3.51	7.7e-14
Tmem173	3.51	0
Aim2	3.5	0
Gm13814	3.5	0.00628
Lime1	3.5	3.2e-13
Zfp993	3.5	0.000867
Bcl2a1d	3.5	3.67e-08
Pstpip2	3.5	6.76e-10
Ddias	3.49	7.99e-05
Spdl1	3.49	0.00018
Kif20a	3.49	1.34e-06
Thy1	3.48	0
Tpx2	3.47	3.58e-11
Sh2d2a	3.47	0
Igkv2-109	3.47	0.00616
RP24-174O15.3	3.46	0.00227
Plek	3.46	0
Olfr171	3.46	0.04
H2-Eb1	3.46	2.73e-11
Pkd1l3	3.45	0.03
RP23-312B17.2	3.45	0.03
Rrm2	3.45	1.6e-08
Aspm	3.44	1.31e-11
Gm42848	3.44	0.04
Gm4070	3.44	0
Sfrp1	3.44	0
Gm11427	3.44	4.96e-05
Apol10b	3.44	5.79e-13
Cd69	3.43	1.66e-10
Gm26584	3.43	9.74e-09
Ndc80	3.42	1.91e-05
Gm26637	3.42	0.00144
Tifa	3.41	0
Plk1	3.41	2.91e-07
Hist1h2bm	3.41	1.19e-06
Sgol2a	3.4	2.36e-07
Gvin1	3.4	0
Uhrf1	3.4	5.99e-11
Ikbke	3.39	0
Pla2g4a	3.38	0
Art2a-ps	3.38	2.54e-05
Eme1	3.38	0.00164
Hist1h1b	3.38	2.3e-12
Cep55	3.38	0.000107
Il2rg	3.38	0
Ckap2l	3.37	6.78e-08
Sema4d	3.37	0
Vmn2r96	3.37	0.04
Tlr1	3.36	0
Ctsd	3.36	0
Ninj1	3.36	0
Pnp2	3.36	0.000956
Knl1	3.35	2.33e-10
Clspn	3.35	2.74e-07
Marcksl1	3.35	0
Basp1	3.35	0
Gm14029	3.34	0.000185
Gdap10	3.34	0
Arl11	3.34	4.09e-10
Slc2a6	3.33	1.27e-10
Irf7	3.33	0
Lgals3bp	3.33	0
Pld4	3.33	0
Psd2	3.33	0.02
Ifit3	3.33	0
Gm15232	3.33	0.03
Wnt6	3.32	0.02
Havcr2	3.32	0
H2-DMa	3.32	0
Brip1	3.31	8.47e-07
Ighv1-18	3.31	0.01
Ifi206	3.3	0
Tlr6	3.3	1.41e-09
Oasl1	3.3	9.41e-08
Ncf1	3.3	0
9430076C15Rik	3.3	0
Ifit2	3.3	0
Noxa1	3.29	0.000101
Gm13571	3.29	0.00275
S100a4	3.29	0
Oasl2	3.29	0
Gimap7	3.29	4.21e-13
Sit1	3.28	0.00124
Trdc	3.28	9.29e-07
Cdca2	3.28	2.51e-07
Ifit1bl1	3.28	0
Ly75	3.27	0
Il1b	3.27	1.99e-09
Tbxas1	3.27	0
Igkv8-21	3.27	0.03
Gm17034	3.27	0.000343
Mag	3.27	0.000592
Il21r	3.27	0
Acsl1	3.27	0
Gpr68	3.27	2.72e-13
A530099J19Rik	3.27	5.34e-07
H2-T-ps	3.27	0.00146
Cd84	3.26	0
Lrp8	3.26	9.97e-08
Mthfd2	3.26	2.29e-10
Cd163l1	3.26	4.74e-06
Nfatc2	3.25	0
Ccl9	3.25	9.79e-14
Cx3cr1	3.24	0
Tnfaip3	3.24	0
C920009B18Rik	3.24	4.55e-13
Serpina3h	3.24	0.000435
BC147527	3.24	0.04
Znf41-ps	3.23	2.06e-10
Lat2	3.23	0
Tmem106a	3.23	0
Hist1h3g	3.23	5.33e-05
4932438H23Rik	3.23	0.02
Gm614	3.23	0.02
Rnf19b	3.22	0
Gm12000	3.21	0.00122
Birc5	3.21	1.06e-06
Ms4a4b	3.21	0
Ly96	3.2	9.86e-06
Cdca3	3.2	2.18e-06
Tbx21	3.2	4.45e-08
Ighv10-3	3.2	0.01
Ighv1-50	3.2	0.03
Psmb9	3.2	0
Themis	3.19	0
Evi2b	3.19	0
C1ra	3.18	0
Irf1	3.18	0
Ngfr	3.18	0.00174
Gm1965	3.17	0.03
Mlkl	3.17	0
Ctsb	3.17	0
Olfr99	3.17	2.06e-06
Bub1b	3.16	9.84e-13
Dclk1	3.16	0
Trbc2	3.16	0
Panx1	3.16	1.26e-13
Ttk	3.16	0.000409
Fignl1	3.16	5.09e-07
Hist1h3b	3.16	4.95e-08
Gpr55	3.15	0.000105
Ifi30	3.15	0
Pbk	3.15	9.68e-05
A530040E14Rik	3.14	4.91e-12
Sirpa	3.14	0
Tlr9	3.14	0
Fst	3.14	2.18e-06
Psmb8	3.14	0
Ttc39c	3.14	3.93e-12
Steap4	3.13	1.75e-14
H2-K1	3.13	0
Pkib	3.12	2.59e-14
Ska3	3.12	0.00173
Samsn1	3.12	2.19e-09
Gm6377	3.12	7.4e-05
Gpr35	3.11	2.27e-11
Clec4a3	3.11	1.95e-13
Tnfsf9	3.11	9.26e-05
Lama1	3.11	0.000212
Parm1	3.1	0
Blvrb	3.1	3.73e-13
E2f8	3.1	4.17e-08
RP24-286J21.7	3.1	1.63e-11
Serpina10	3.1	4.76e-05
Pappa2	3.09	5.79e-05
Ptpn6	3.09	0
Hist1h2br	3.09	0.000132
Hist1h3c	3.09	9.65e-09
Cd96	3.09	5.09e-08
Slamf9	3.08	2.6e-10
E2f7	3.08	6.02e-07
Osm	3.08	0.000166
Cks2	3.08	1.41e-05
Gda	3.08	0
Gla	3.08	0
Rnf128	3.08	3.15e-12
Sp140	3.07	0
Gjb5	3.07	0.03
Mfsd7a	3.07	4.73e-09
Cd8b1	3.07	1.81e-12
Ighv7-3	3.07	0.02
Akr1c12	3.07	0.04
Hist1h2ak	3.07	1.2e-05
Trgv2	3.06	0.03
Ncf4	3.06	0
Cdca5	3.06	0.000732
Fth1	3.06	3.11e-15
Iglon5	3.05	0.05
Bcl2a1a	3.05	6e-08
Ciita	3.05	0
Hcls1	3.05	0
Mcm10	3.04	4.87e-05
Iqgap3	3.04	9.97e-08
AB124611	3.04	4.48e-14
Ifit1	3.04	0
Zfp991	3.03	2.13e-11
Bcl2l14	3.03	4.45e-07
Psap	3.03	2.1e-13
Dcstamp	3.03	0.00551
Polq	3.03	4.08e-06
Gm15832	3.02	2.38e-06
D630003M21Rik	3.02	5.14e-06
Fsbp	3.02	0.04
Plbd1	3.02	0
Nckap1l	3.02	0
Mafb	3.01	0
Herc6	3.01	0
Igkv5-43	3.01	0.00356
March1	3.01	0
Dlgap5	3.01	6.34e-07
Tnfrsf1b	3	0
Cpne2	3	0
Glrx	3	0
Parp9	3	0
Kifc1	3	0.000285
Melk	2.99	5.3e-06
Espl1	2.99	1.66e-08
Ctsw	2.99	1.24e-10
Gm16028	2.98	0.00822
Myo5a	2.98	0
1500009L16Rik	2.98	0.000946
Troap	2.98	0.00544
Ppfia4	2.97	1.32e-09
Kif14	2.97	1.77e-06
Ifi44	2.97	0
Rasa4	2.97	0
Pilra	2.97	9.54e-14
Pld3	2.97	0
Ccnf	2.97	5.55e-07
Cd14	2.97	7.06e-13
Cfp	2.97	2.98e-12
Gsg2	2.96	2.88e-08
Gen1	2.96	0.00169
Vav1	2.96	0
Ube2c	2.95	0.000121
Tnfrsf14	2.95	2.03e-14
Art2b	2.95	6.64e-07
Clcn7	2.95	0
Stx1b	2.94	1.02e-07
Upp1	2.94	9.4e-12
Hist1h2bl	2.94	0.02
Gm7609	2.93	1.72e-08
Ticrr	2.93	8.37e-05
Eomes	2.93	3.93e-06
Ighv1-22	2.93	0.01
Il2rb	2.93	0
Ms4a6b	2.93	0
Gm17767	2.92	0.04
Gzmb	2.92	1.49e-07
Dtx3l	2.92	0
Exo1	2.91	0.000362
Fxyd5	2.91	0
Ccl6	2.91	0
Ighv1-75	2.91	0.00919
Lgals3	2.91	0
Ccdc88b	2.91	6.07e-15
Lat	2.9	1.39e-09
Laptm5	2.89	0
Themis2	2.89	0
Dbf4	2.89	1.08e-10
Diaph3	2.89	9.25e-12
Fam83f	2.89	0.000375
Lap3	2.88	0
Tspan33	2.88	3.2e-05
Stk32c	2.88	0.00191
Serpinb9	2.88	0
Sirpb1a	2.87	5.04e-05
Isg15	2.87	1.18e-07
Egr2	2.87	9.24e-10
Ltbp2	2.87	2.48e-13
Mzb1	2.87	1.2e-05
Cd48	2.86	0
P2ry13	2.86	2.06e-08
Gm15472	2.86	0.00662
Scn2b	2.86	0.01
Slfn1	2.86	4.24e-12
Gna15	2.85	4.97e-09
Ncapg2	2.85	1.37e-10
Lpxn	2.85	6.9e-12
Hvcn1	2.84	0
Sap30	2.84	4.26e-05
Batf3	2.83	0.000526
Tank	2.83	0
Socs3	2.83	0
Gm11110	2.82	0.02
Spi1	2.81	0
Cd53	2.81	0
Gm17089	2.81	0.00127
Kif15	2.81	1.63e-11
1700112E06Rik	2.81	1.62e-08
Ptprv	2.8	0.000205
Abcb1b	2.8	2.93e-10
Hist1h2bh	2.8	0.00072
Cdc45	2.79	0.000251
F830208F22Rik	2.79	0.00479
Cpxm1	2.78	6.07e-15
Sirpb1b	2.78	2.06e-06
Mad2l1	2.78	7.18e-10
Dbp	2.78	0.02
Itgax	2.78	0
Tnfrsf23	2.78	2.33e-05
Csf2	2.78	0.02
Hist1h2bk	2.78	0.000409
Cyth4	2.78	0
Parp14	2.78	0
Xlr4b	2.78	0.000699
Smc2	2.77	2.25e-13
Gbp9	2.77	0
Hist1h2bj	2.77	7.79e-08
Sirpb1c	2.76	2.07e-12
Hist2h2bb	2.76	1.11e-09
Gm26522	2.76	7.19e-10
C330027C09Rik	2.76	6.08e-07
Prdx1	2.75	0
Tmem229a	2.75	0.00637
Bid	2.75	6.72e-11
Adam8	2.75	0
Arl5c	2.75	1.87e-12
Drp2	2.75	0.00263
Fscn1	2.74	9.55e-13
Cd7	2.74	0.00116
Arg2	2.74	6.62e-06
Parvg	2.74	0
Clca3a1	2.73	0.00047
Atp6v0d2	2.73	0
Tacc3	2.73	1.93e-07
Trim30d	2.73	0
Cenpw	2.73	0.05
Itgae	2.73	1.57e-13
Nrcam	2.73	4.48e-14
RP24-502J3.1	2.73	0.00671
Unc93b1	2.73	0
Ect2	2.72	4.12e-08
Hk2	2.72	0
Mitf	2.72	0
Bcl3	2.72	0
H2-DMb1	2.72	0
Il15ra	2.71	0
Nusap1	2.71	1.06e-06
Tnfsf15	2.71	5.49e-05
Ccnb2	2.71	3.82e-05
Mmp14	2.71	0
Cd200r1	2.71	2.7e-06
H2-DMb2	2.71	3.56e-11
Gm17705	2.71	0.00892
H2-Q7	2.71	8.48e-14
Penk	2.7	0.000154
Pilrb1	2.7	4.66e-05
Trim30a	2.7	0
Palb2	2.7	0.000147
Slc29a3	2.7	0
Vmp1	2.7	0
Il18rap	2.69	0
Fasl	2.69	0.00115
Cyp7b1	2.69	1.1e-05
Gm44175	2.69	6.96e-08
Spo11	2.68	0.01
Pianp	2.68	0.000133
Lilra5	2.68	6.52e-08
Myo1f	2.68	0
Lck	2.67	8.91e-15
Igf2bp3	2.67	6.67e-07
Igkv17-127	2.67	0.00966
Rad51ap1	2.67	0.00428
Nfkbid	2.67	2.12e-08
Snx20	2.67	3.29e-12
Lcp1	2.67	8.91e-15
Ptger4	2.67	8.22e-14
H2-T23	2.67	3.89e-13
2700099C18Rik	2.67	0.0091
Fut7	2.66	0.03
Rasgrp1	2.66	0
Adora3	2.66	0.03
Runx3	2.66	2.03e-14
Atp1a3	2.66	1.63e-12
Mif	2.66	0
Cdc6	2.66	0.000628
Zfp456	2.66	6.87e-07
Olfr755-ps1	2.66	0.02
Pfkfb1	2.66	0.00841
Fam20c	2.65	0
Bhlhe40	2.65	7.44e-14
Cyba	2.65	1.46e-11
Hist1h1d	2.65	2.02e-10
Hist1h2bg	2.65	1.22e-08
Racgap1	2.65	2.38e-12
H2-M3	2.65	1.62e-11
Cadm3	2.64	0.000144
Slc1a2	2.64	7.86e-12
Cd3d	2.64	4.76e-07
Sla2	2.63	1.76e-06
Tesc	2.63	0.02
Tbc1d9	2.63	0
RP23-181A8.3	2.63	0.04
Evi2a	2.63	0
H2-T22	2.63	0
Eda2r	2.63	3.07e-07
Ccdc18	2.62	0.00487
Capg	2.62	0
Irf8	2.62	0
Zwilch	2.62	0.000308
Mmp19	2.62	0
Stac2	2.62	0.000174
Phf11c	2.62	2.45e-07
Ly6c2	2.62	5.96e-08
Zap70	2.61	3.31e-09
Irf5	2.61	0
C5ar1	2.61	2.47e-12
Gcsam	2.61	3.75e-05
Rab20	2.6	1.03e-06
Cd83	2.6	1.42e-13
Clu	2.6	0
BC051142	2.6	0.01
Gemin6	2.6	0.00167
Tlr7	2.6	2.25e-13
Slamf6	2.59	1.58e-10
Samhd1	2.59	6.07e-15
Sema4a	2.59	0
Foxd2os	2.59	0.00735
Pole	2.59	1.22e-09
Hcst	2.59	0.00275
Pik3cg	2.59	0
Ebi3	2.59	9.25e-05
Sp110	2.58	0
Adamts4	2.58	0.000939
Aurka	2.58	8.79e-05
Itgal	2.58	0
D130040H23Rik	2.58	3.16e-10
Gm15821	2.58	0.00449
Prr16	2.58	0.000931
Gpr171	2.57	9.44e-11
Clec4a2	2.57	3.7e-05
Tyrobp	2.57	0
Gm26733	2.57	0.000553
Hmga1	2.57	0
Fam111a	2.57	0
Gm29114	2.56	0.01
Arhgap11a	2.56	3.29e-10
Ccne1	2.56	0.00491
Gdf15	2.56	0.00752
Hist1h1a	2.56	8.27e-05
Apol9b	2.56	2.03e-05
Tcirg1	2.56	0
Adap1	2.55	8.16e-11
C1s1	2.55	0
Arhgdib	2.55	0
Slfn2	2.55	0
Psme2	2.55	6.07e-15
Ripk3	2.55	5.4e-07
Pacsin1	2.55	0.000382
Cd28	2.54	7.62e-10
Olr1	2.54	8.04e-11
Trex1	2.54	1.93e-09
Bcl11b	2.54	0
Apobec1	2.53	0
Cemip	2.53	0.02
Mcm5	2.53	3.37e-11
9930111J21Rik2	2.53	0
Hist1h3h	2.53	0.05
Susd3	2.53	1.42e-06
Ptprc	2.52	3.18e-12
Kif18a	2.52	6.71e-05
Flt3	2.52	3.37e-08
Il10ra	2.52	0
Rac2	2.52	0
Tvp23a	2.52	6.91e-06
Cd40	2.51	6.07e-15
Plekhn1	2.51	4.93e-09
Ankle1	2.51	0.01
Pik3r5	2.51	0
Rnf180	2.51	0.000501
F8	2.51	3.54e-06
Mdk	2.5	0.000197
Slc28a2	2.5	0
Gxylt2	2.5	3.21e-07
Zfp473	2.5	0.04
Adgrg5	2.5	9.34e-05
Pdlim4	2.5	6.19e-06
Cd300ld	2.5	2.34e-08
Cysltr2	2.5	3.07e-05
Bak1	2.5	0
H2-D1	2.5	4.38e-12
Bard1	2.49	1.23e-05
Tnfrsf26	2.49	7.11e-06
Izumo1r	2.49	0.03
Celsr3	2.49	0.02
Il9r	2.49	7.42e-06
Ctla2b	2.49	7.15e-07
Pim1	2.49	0
Kif4	2.49	2.74e-05
Rad54l	2.48	2.65e-06
Sh3bp2	2.48	1.21e-13
Oas2	2.48	6.2e-12
Grn	2.48	0
Sod2	2.48	0
B430306N03Rik	2.48	0.000317
Car13	2.47	1.04e-05
Glipr2	2.47	1.01e-11
Kif2c	2.47	0.0027
Foxm1	2.47	2.35e-05
Cd33	2.47	5.53e-11
Derl3	2.47	0.04
Skap1	2.47	1.18e-10
Hist1h2af	2.47	0.00285
Pla2g16	2.47	8.91e-15
Alpk1	2.46	0
Ppt1	2.46	0
Prc1	2.46	5.37e-08
Kif23	2.46	5.32e-08
Mb21d1	2.46	1.12e-05
Gm17334	2.46	1.26e-07
Scpep1	2.46	0
Rsad2	2.46	5.84e-05
Rnaset2b	2.46	3.11e-15
Vcam1	2.45	0
Cftr	2.45	8.91e-15
Hexb	2.45	0
Egr3	2.45	0.000992
Sla	2.45	0
Ugt1a7c	2.44	1.71e-06
Tnfrsf11a	2.44	3.11e-15
Fmn1	2.44	0
Tma16	2.44	6.68e-08
RP24-167A12.4	2.44	0.00527
Slc22a4	2.44	0.00615
Hist1h3d	2.44	0.000115
Xlr4a	2.44	0.02
Mybl1	2.43	0.00132
Klrk1	2.43	3.08e-10
Rinl	2.43	1.37e-13
Tnip1	2.43	0
Gpr132	2.43	3.06e-12
Phf11d	2.43	0
Retnla	2.43	5.72e-07
Chil1	2.42	2.66e-11
Gp2	2.42	0.01
Zc3h12d	2.42	1.38e-12
Ppa1	2.42	3.07e-11
Sh3pxd2b	2.42	0
Gm15907	2.42	0.04
Rtp4	2.42	0
Tapbp	2.42	2.83e-11
Ifi203	2.41	0
Atf3	2.41	6.26e-09
Parp11	2.41	0
Cd300ld3	2.41	5.21e-05
H2-Q4	2.41	2.26e-11
Incenp	2.41	1.03e-10
Cks1b	2.4	0.000495
Tex14	2.4	0.04
Wars	2.4	8.91e-15
Csf1r	2.4	0
Gm17017	2.39	4.07e-05
Gm10521	2.39	1.48e-06
Slc16a6	2.39	2.32e-09
Cyp4v3	2.38	0
Cenpn	2.38	0.00429
AU040972	2.38	3.67e-06
B4galt6	2.38	1.88e-11
Spn	2.37	0
Galnt7	2.37	0
Ccr1	2.37	5.67e-05
Itk	2.37	1.59e-12
2010300F17Rik	2.37	0.00809
Lgmn	2.37	0
Hist1h2bn	2.37	0.00065
Hist1h4f	2.37	4.27e-05
Hist1h2bb	2.37	8.81e-07
Apobec3	2.37	0
CH25-588N10.2	2.37	4.01e-06
Psat1	2.37	1.38e-08
Nrp2	2.36	0
Rab7b	2.36	0
Ifi209	2.36	0
Gsap	2.36	0
Hist1h2ap	2.36	4.37e-07
Prrt1	2.36	0.00413
Sgol1	2.36	0.00203
Ikzf2	2.35	0
Acp2	2.35	0
Cd44	2.35	1.84e-12
Cd1d1	2.35	4.45e-09
Bst2	2.35	4.41e-09
Hist1h2ab	2.35	8.38e-06
H2-Q6	2.35	2.62e-10
Rbl1	2.34	0
Mms22l	2.34	1.6e-05
Arhgef39	2.34	0.00602
Tapbpl	2.34	0
Ctsh	2.34	0
Gm26780	2.34	0.00573
Csf2ra	2.34	3.84e-11
Nsl1	2.33	0.00307
Atp8b4	2.33	0
2610524H06Rik	2.33	0.04
Slc37a2	2.33	4.49e-11
Dhx58	2.33	2.68e-08
Id2	2.33	0
Gm10804	2.32	0.02
Pira2	2.32	8.58e-06
Kif22	2.32	3.08e-06
Il27ra	2.32	4.59e-10
Sgpl1	2.32	0
Irak3	2.32	3.15e-10
Ap3s1	2.32	3.11e-15
Sh3gl3	2.31	0.05
Misp	2.31	0.00012
Gm2a	2.31	0
Stat4	2.3	2.47e-09
C230066G23Rik	2.3	0.02
Gpr162	2.3	8.98e-05
Gm21092	2.3	0.01
Hexa	2.3	0
Hist1h3a	2.3	0.000345
Pnp	2.3	0
Psme1	2.3	0
Lax1	2.29	7.93e-07
Rad51	2.29	0.0021
Gm26624	2.29	7.79e-06
Fanci	2.29	0.00587
Naglu	2.29	5.04e-10
Akr1c13	2.29	0.000233
Atad2	2.29	0
Pde10a	2.29	0.00512
Prdx5	2.29	2.55e-13
Cenpl	2.28	0.000821
Knstrn	2.28	0.000359
Cldn4	2.28	0.000551
Gns	2.28	5.01e-12
Milr1	2.28	8.6e-06
Dio2	2.28	0.02
Hist1h4k	2.28	0.000473
Gm37529	2.27	9.98e-06
Arhgap30	2.27	0
Dusp2	2.27	4.99e-06
Trim59	2.27	4.38e-12
Tnfsf13b	2.27	0
Nod2	2.27	2.67e-08
Tgif1	2.27	0
Shisa4	2.26	6.28e-05
Gapdh	2.26	0
Trim5	2.26	3.11e-15
Mndal	2.25	0
Trafd1	2.25	0
Tmsb10	2.25	0
Pycard	2.25	0
Vnn3	2.25	7.27e-05
Fam49b	2.25	0
Lgals1	2.25	0
Gm10851	2.24	0.00635
Gm26899	2.24	0.00556
Slc2a1	2.24	0
Zc3h12a	2.24	4.82e-10
Palm3	2.24	0.00403
Stat2	2.24	0
Nlrc3	2.24	6.07e-15
Fermt3	2.24	2.74e-11
Map2	2.23	5.65e-10
Cd5l	2.23	0.05
Kcnc1	2.23	0.02
Ighv1-82	2.23	0.01
Parp8	2.23	0
Tap2	2.23	9.77e-12
Rbbp8	2.23	3.11e-15
Htr2b	2.22	9.4e-05
Brca2	2.22	6.98e-07
Bhlhe41	2.22	8.67e-05
Ipcef1	2.22	2.38e-12
Srgn	2.22	0
4930431P03Rik	2.22	0.02
Mreg	2.21	3.52e-07
Pdgfc	2.21	0.000461
Cdc20	2.21	0.00229
Sh2b2	2.21	2e-05
P2ry6	2.21	2.4e-11
Cotl1	2.21	0
Gm20388	2.21	0.00422
Agap2	2.21	1.74e-11
Cyfip2	2.21	0
Zfp455	2.21	0.0024
Recql4	2.21	0.04
Fcho1	2.2	2.05e-07
Psd4	2.19	3.05e-13
Lhx6	2.19	0.00539
Serping1	2.19	9.19e-10
Selplg	2.19	6e-13
Grina	2.19	0
Iglc2	2.19	0.000185
H2-Q5	2.19	0
Rab3il1	2.19	3.18e-09
Ms4a4c	2.19	9.79e-06
Neurl3	2.18	7.98e-11
Slc5a1	2.18	0.000988
Tmem192	2.18	1.41e-05
Adora2a	2.18	0.000107
Ccdc86	2.18	9.06e-08
Phex	2.18	2.02e-05
Gm17655	2.17	0.00942
Gusb	2.17	0
Zdhhc2	2.17	6.08e-05
Cd276	2.17	3.88e-07
Fam64a	2.17	0.03
Xaf1	2.17	0
Hist1h4j	2.17	1.22e-07
Vdr	2.17	9.66e-07
Dexi	2.17	3.11e-15
Pgk1	2.17	0
Lig1	2.16	4.72e-08
Hist1h4a	2.16	1.01e-05
Irf4	2.16	2.83e-06
Tuba1c	2.16	2.33e-13
Ppargc1b	2.16	0.00012
Tlr8	2.16	3.42e-11
Il7	2.15	0.000302
C1rl	2.15	1.16e-06
Scn1b	2.15	1.4e-05
Tespa1	2.15	0.000737
Ccl11	2.15	0.05
Rnf213	2.15	5.66e-10
Gm17173	2.15	0.04
Was	2.15	2.38e-06
Bub1	2.14	0.000331
Efhd2	2.14	0
Wdr62	2.14	1.94e-06
Ftl1	2.14	6.71e-09
Rab8b	2.14	0
Spns3	2.14	0.05
Armc7	2.14	2.43e-06
Evl	2.14	0
Cenpj	2.14	4.88e-09
Tagap	2.14	4.92e-13
Gm42743	2.13	0.00822
Cep85	2.13	1.1e-09
Fancd2	2.13	0.00336
Myo16	2.13	0.03
Fam196b	2.13	1.19e-13
Eif2ak2	2.13	0
Best1	2.13	0.01
Slc25a43	2.13	0.03
Gpr174	2.13	2.19e-06
Rgs5	2.12	6.86e-05
Rrbp1	2.12	3.61e-13
Crlf2	2.12	2.01e-07
Relb	2.12	8.32e-09
Rgs10	2.12	5.96e-09
Cilp	2.12	0.000124
Arrb2	2.12	0
Itgb8	2.12	2.12e-05
Enc1	2.12	0
Pnpla3	2.12	0.01
H2-Q2	2.12	0.00494
5430427O19Rik	2.12	0.000276
Kif1a	2.11	1.67e-09
Fabp5	2.11	4.94e-13
Etv6	2.11	0
Pglyrp1	2.11	0.00101
Hmgb2	2.11	0
Plekho2	2.11	0
Fbxo5	2.11	0.00273
Gm26740	2.11	7.81e-08
Sftpd	2.11	3.77e-08
Noxo1	2.11	0.00285
Prex1	2.1	0
Tnc	2.1	6.31e-08
Eno1	2.1	3.45e-11
Mmp2	2.1	0
Cd63	2.1	0
Cdkn1a	2.1	2.24e-09
H2-Q10	2.1	3.28e-08
Jak2	2.1	0
Dock10	2.09	0
Apbb1ip	2.09	4.76e-14
Dck	2.09	1.35e-06
Siglece	2.09	0.000657
Alg8	2.09	0.000737
Psmb10	2.09	1.28e-07
Esd	2.09	0
Ifit3b	2.09	3.55e-07
Shtn1	2.09	0
Gk	2.09	1.49e-09
Chst10	2.08	0.00125
Cox20	2.08	0.00255
Gimap3	2.08	0
Mthfd1l	2.08	2.53e-05
Rab37	2.08	0.00341
Itgb7	2.08	2.23e-09
Ctsa	2.07	0
Klrb1f	2.07	0.03
1600014C10Rik	2.07	1.17e-07
Dock2	2.07	4.27e-12
Ccdc69	2.07	0.00526
Ak2	2.06	4.22e-14
Dpep2	2.06	6.84e-06
Ntpcr	2.06	6.01e-05
Mthfsl	2.06	0.000361
Nudcd2	2.06	4.29e-06
Slc39a14	2.06	8.91e-15
Ncf2	2.05	6.07e-15
Hck	2.05	0
Rap2b	2.05	8.22e-14
Coro2a	2.05	1.21e-13
Gimap4	2.05	0
Amica1	2.05	0.00012
Ell2	2.05	6.07e-15
Skp2	2.05	0.000121
Tmem51	2.04	1.13e-06
Lyz2	2.04	7.14e-08
Gm16386	2.04	0.02
Camk4	2.04	4.23e-07
Cd226	2.04	6.64e-05
Ildr2	2.03	1.48e-07
Ccdc109b	2.03	0.000179
Ttc39b	2.03	0
Zfp691	2.03	0.000909
Ndnf	2.03	2.77e-09
Samd3	2.03	0.03
Vrk2	2.03	1.94e-07
Erap1	2.03	0
Ltb	2.03	4.17e-07
AI506816	2.02	5.99e-11
Osbpl3	2.02	0
Gm42031	2.02	1.33e-08
Pkm	2.02	1.28e-07
RP24-89C4.5	2.02	0.03
Cmtm7	2.02	3.91e-08
Adap2	2.02	2.69e-08
Zfp429	2.02	0.000193
Slain1	2.02	5.81e-05
Sytl3	2.02	0.0012
H2-T10	2.02	1.8e-05
Cndp2	2.02	0
Mcm6	2.01	1.34e-13
Nuak2	2.01	2.59e-12
Plk4	2.01	5.5e-05
Alpl	2.01	0.00318
Mxd1	2.01	4.82e-08
Gmfg	2.01	1.19e-08
Pak1	2.01	2.74e-08
Apobr	2.01	3.61e-08
Gnptab	2.01	0
Ccng1	2.01	0
Gpr18	2.01	8.15e-06
Litaf	2.01	0
Arhgap19	2.01	2.19e-05
Nfkb2	2.01	6.35e-11
Gm14636	2.01	1.95e-06
Rassf4	2	0
Ptpro	2	2.16e-05
Scamp5	2	0.00262
Rsl1	2	0.00074
Klhl6	2	3.15e-11
Crb2	-2	0.05
Junos	-2	0.01
Tspan9	-2	0
Dchs1	-2	1.79e-12
Nek5	-2	0.00323
Krt23	-2	0.000392
Sdc2	-2	5.62e-13
Porcn	-2	0.000104
Aff2	-2	0.00634
BC065397	-2	0.03
Agbl2	-2.01	0.00317
Lzts3	-2.01	0.00551
Pcdh18	-2.01	4.22e-14
Zfp697	-2.01	2.17e-11
Fam222a	-2.01	0.00755
Flnc	-2.01	0.00275
Rassf7	-2.01	3.19e-05
Gm45332	-2.01	0.05
E130317F20Rik	-2.01	0.00848
Cap2	-2.01	0.0047
Adam28	-2.01	6.88e-05
Spag16	-2.02	0.00029
Tnni3	-2.02	2.97e-05
Sec14l3	-2.02	1.74e-08
Nxph3	-2.02	0.02
Acbd4	-2.02	2.6e-06
Mfsd2b	-2.02	0.00864
2610307P16Rik	-2.02	0.000737
Vwa7	-2.02	0.02
Crim1	-2.02	0
Slc23a1	-2.02	0.00114
Smad7	-2.02	0
Cldn34c1	-2.02	0.00266
Ankrd45	-2.03	0.05
Nrarp	-2.03	4.09e-10
C030034L19Rik	-2.03	0.00832
Gucy1b3	-2.03	0
Negr1	-2.03	0.0077
Plag1	-2.03	0.03
Hopxos	-2.03	0.00238
Fkbp9	-2.03	0
Crebl2	-2.03	3.96e-12
Fosb	-2.03	0.02
Zfp383	-2.03	0.00159
Tll1	-2.03	0.00155
Foxf1	-2.03	1.29e-11
2900052L18Rik	-2.03	0.00225
Cacna1d	-2.03	3.11e-15
C2cd2	-2.03	1.69e-12
Cdkl4	-2.03	0.03
Kcnb1	-2.04	1.95e-06
Morn1	-2.04	0.000902
Slc10a6	-2.04	0.000174
1700003E16Rik	-2.04	0.01
Dmwd	-2.04	1.4e-10
Kctd15	-2.04	0.000742
Tenm3	-2.04	0.04
Plvap	-2.04	0
Phldb1	-2.04	3.11e-15
Fam83b	-2.04	0.02
Smoc1	-2.04	0.02
Ephb3	-2.04	1.29e-11
Rcan2	-2.04	2.67e-05
Gstp2	-2.04	0.04
Hspa12a	-2.04	5.17e-06
Bmpr2	-2.05	1.02e-08
Gm37240	-2.05	0.01
Anks6	-2.05	0.0073
Ccdc24	-2.05	0.00311
Trpm4	-2.05	8.25e-12
Kif7	-2.05	0.00343
Palld	-2.05	0
2310022B05Rik	-2.05	8.91e-15
Sec14l4	-2.05	2.45e-13
Gid4	-2.05	4.96e-13
Ttc25	-2.05	0.00465
Rac3	-2.05	0.00281
Foxf2	-2.05	4.72e-08
Sirt5	-2.05	0.00567
Ptprg	-2.05	6.43e-12
Odf3b	-2.05	0.00281
Apod	-2.05	0.03
Vegfa	-2.05	1.18e-08
Pard3b	-2.06	1.47e-14
Hspa12b	-2.06	1.83e-13
Plcb4	-2.06	7.36e-09
Syde2	-2.06	2.07e-07
Fam46b	-2.06	0.00335
Spata18	-2.06	2.33e-09
Radil	-2.06	1.95e-06
Gpm6a	-2.06	5.13e-12
Klf2	-2.06	2.59e-14
Fgf11	-2.06	0.00284
Pacrg	-2.06	0.02
Gm15337	-2.06	0.0096
Klf9	-2.06	3.09e-09
Aff3	-2.07	4.58e-10
B3gnt7	-2.07	0.00671
Miga2	-2.07	1.12e-06
Lgr4	-2.07	0.00125
Mall	-2.07	0.01
Paqr7	-2.07	1.46e-12
Dusp8	-2.07	6.14e-05
Gucy1a2	-2.07	1.52e-05
Bbs9	-2.07	1.99e-10
Arhgef12	-2.07	3.61e-09
Nhsl1	-2.07	1.88e-08
Nuak1	-2.07	1.64e-12
Foxj1	-2.07	5.88e-12
Rasgrf2	-2.07	5.02e-14
Fermt2	-2.07	0
Frat1	-2.07	0.01
Wnt2b	-2.08	0.000873
Tmem8b	-2.08	8.55e-06
Ccdc180	-2.08	1.02e-07
Zfp69	-2.08	0.02
Gng11	-2.08	5.3e-12
Ctxn1	-2.08	0.00865
Usp2	-2.08	0.000668
Sema3f	-2.08	0
Plagl1	-2.08	1.51e-11
Ddo	-2.08	8.11e-08
Scrn2	-2.08	0.02
Bahcc1	-2.08	1.33e-12
Fam124a	-2.08	2.2e-05
4930562C15Rik	-2.08	4.23e-05
Pde9a	-2.08	1.82e-07
Bag2	-2.09	0.03
Prdx6	-2.09	1.46e-08
Tm4sf1	-2.09	0
Slc25a42	-2.09	4.41e-05
Cdh5	-2.09	2.85e-09
Lama2	-2.09	0
2610507I01Rik	-2.09	4.28e-05
Fam171a2	-2.09	0.00853
Frmd6	-2.09	0
1700088E04Rik	-2.09	0.0031
Prodh	-2.09	0.000146
Adgrf5	-2.09	1.24e-08
Fam179a	-2.09	2.32e-09
Rapgef4os3	-2.1	0.02
Akap2	-2.1	1.4e-09
Wnt7a	-2.1	0.000657
Inpp5a	-2.1	0
1700030J22Rik	-2.1	0.02
Pih1d2	-2.1	0.00854
Smim6	-2.1	0.000362
Mboat2	-2.1	0.01
Crip2	-2.1	3.68e-14
Gfod1	-2.1	9.07e-13
Cacnb2	-2.11	1.14e-08
Meis2	-2.11	4.31e-11
Adamtsl4	-2.11	1.51e-09
Mxra8	-2.11	0
Fam83e	-2.11	0.01
Homer3	-2.11	8.44e-08
Thsd4	-2.11	6.07e-15
Dlec1	-2.11	7.24e-06
Apc2	-2.11	1.98e-05
Ripply3	-2.11	1.43e-07
Ccdc85b	-2.11	0.00246
Plce1	-2.11	0
Gm16152	-2.12	0.04
Id1	-2.12	1.26e-08
Dpyd	-2.12	0.000535
Cfap74	-2.12	2.56e-08
Sox5	-2.12	3.32e-09
Syne2	-2.12	2.37e-10
Rbm24	-2.12	0.01
Adcy4	-2.12	0
Mettl7a1	-2.12	8.99e-10
Sept5	-2.12	0.00442
A430105I19Rik	-2.13	3.11e-15
Pla2g4b	-2.13	0.03
P2ry1	-2.13	0.02
Selenbp1	-2.13	7.86e-11
Cyr61	-2.13	4.82e-08
Ubxn10	-2.13	1.13e-06
Adgra3	-2.13	3.11e-15
Tpcn1	-2.13	0
Gstk1	-2.13	4.65e-07
Adm	-2.13	0.02
Arhgef10	-2.13	6.07e-15
Mst1r	-2.13	0.000838
Pomgnt2	-2.13	0.000693
Scd4	-2.13	0.04
Grk5	-2.13	0
Usp27x	-2.13	0.02
March4	-2.14	0.00525
Sgpp2	-2.14	1.35e-06
Agap1	-2.14	0
Schip1	-2.14	3.06e-08
Kcnd3	-2.14	0.04
Zfp667	-2.14	0.00399
Prss23	-2.14	6.91e-14
Tdrp	-2.14	0.000757
Neo1	-2.14	0
RP24-325N9.5	-2.14	0.04
Ak9	-2.14	1.03e-05
Rtn4rl1	-2.14	7.23e-06
Caskin2	-2.14	0
Fam84a	-2.14	0.000354
Dmtn	-2.14	0.000125
Tmem109	-2.14	0
Sh3pxd2a	-2.14	0
Ugt1a6a	-2.15	3.54e-07
Casz1	-2.15	0
Rerg	-2.15	8.92e-06
Nr2f2	-2.15	0
Zfp771	-2.15	0.00677
Kcnq1	-2.15	3.88e-07
Gm26632	-2.15	8.03e-05
Ackr4	-2.15	0.00231
Ccdc162	-2.15	1.13e-09
Cfap54	-2.15	3.34e-13
Tspan8	-2.15	6.07e-15
Ccm2l	-2.16	3.16e-11
Ica1	-2.16	2.2e-08
Gm44246	-2.16	0.04
Slco2b1	-2.16	3.89e-06
Rab3a	-2.16	0.000179
Adgre5	-2.16	9.88e-09
Tox3	-2.16	3.71e-05
Dynlrb2	-2.16	9.17e-05
Sipa1l2	-2.16	0
Dock6	-2.16	0
Syne1	-2.16	1.8e-10
Stox1	-2.16	0.01
Wnt9a	-2.16	0.00454
Foxc1	-2.16	0.00867
Npff	-2.16	0.04
Fgf1	-2.16	0
4930481A15Rik	-2.16	0.01
C130074G19Rik	-2.17	3.11e-15
Kctd8	-2.17	0.04
Drc7	-2.17	0.000496
Ctdspl	-2.17	0
Aldh5a1	-2.17	5.97e-06
Dock9	-2.17	1.79e-10
Gprasp2	-2.17	0.03
Pi15	-2.18	6.94e-06
6820408C15Rik	-2.18	0.00465
Acss2	-2.18	4.98e-11
Sox2	-2.18	0.000414
Cyth3	-2.18	0
Wasf3	-2.18	6.02e-07
Ptprz1	-2.18	0.000241
Abhd14a	-2.18	0.00398
Abhd14b	-2.18	4.08e-08
Mettl24	-2.18	0.01
Jup	-2.18	6.45e-13
Nov	-2.18	0.000159
Fam227a	-2.18	0.000222
Adcy9	-2.18	6.07e-15
Pcdh12	-2.18	3.42e-14
Reps2	-2.18	0
Casc4	-2.19	2.05e-13
Tpm2	-2.19	0.00123
Errfi1	-2.19	1.21e-12
Ttll10	-2.19	0.00179
Clec1a	-2.19	1.03e-12
Nova2	-2.19	8.88e-11
Ushbp1	-2.19	0
Cbfa2t3	-2.19	0
Pknox2	-2.19	2.11e-08
4833427G06Rik	-2.19	0.03
Gm8098	-2.19	0.05
Fzd2	-2.19	1.54e-08
Klf11	-2.19	6.35e-08
Sox17	-2.2	2.73e-10
4933400F21Rik	-2.2	0.000194
Hsd11b1	-2.2	0
Gm26615	-2.2	0.04
Cacna2d1	-2.2	3.85e-13
1700001C02Rik	-2.2	0.04
Rasgef1a	-2.2	0
Plscr4	-2.2	3.68e-14
Efemp1	-2.2	0
Tcap	-2.2	0.05
Gm26583	-2.2	0.01
Lifr	-2.2	3.68e-14
Msh5	-2.2	0.02
Stum	-2.21	0.02
Lrrc23	-2.21	1.63e-06
Fank1	-2.21	0.02
Wfdc1	-2.21	6.17e-06
Col23a1	-2.21	0
Nt5dc2	-2.21	3.15e-05
Ppl	-2.21	5.55e-08
Acaa2	-2.21	2.03e-14
Ankrd1	-2.21	0.00019
Crocc2	-2.22	0.000125
Adamtsl2	-2.22	6.44e-12
Klf4	-2.22	6.18e-09
Lurap1l	-2.22	8.32e-13
Pink1	-2.22	0
Tgfb1i1	-2.22	0
Thsd1	-2.22	4.36e-13
Fam81a	-2.22	0.00786
Cdkl1	-2.22	0.04
Gm10309	-2.22	0.01
Cdh2	-2.22	9.61e-05
4430402I18Rik	-2.22	0.00611
S100a16	-2.23	3.11e-15
Dnali1	-2.23	1.29e-05
Dmpk	-2.23	4.48e-14
Tacc2	-2.23	8.91e-15
Gm45396	-2.23	9.46e-05
Tmem44	-2.23	0
Magix	-2.23	0.00466
Amot	-2.23	1.85e-06
Sdk1	-2.24	0.000669
Nox4	-2.24	0
Galnt18	-2.24	0
Scnn1b	-2.24	0
Fxyd6	-2.24	0.000261
Acot6	-2.24	0.02
Meg3	-2.24	9.79e-06
Kif27	-2.24	1.57e-05
Vcl	-2.24	4.27e-12
Dnah12	-2.24	0
Ppara	-2.24	0.02
Efcab1	-2.24	0.00157
Bok	-2.25	0.00375
Steap3	-2.25	3.39e-09
Lrrc71	-2.25	4.16e-07
Wdr31	-2.25	0.00399
Samd4	-2.25	0
Prkce	-2.25	0
Armc4	-2.25	0.00445
Tmem47	-2.25	3.78e-11
Efnb1	-2.25	0
Igfbp5	-2.26	1.06e-10
Ryr3	-2.26	0.00313
Lgi4	-2.26	0.05
Sox6	-2.26	0.000137
Tagln	-2.26	1.75e-14
Gnaz	-2.26	0.00308
Reep6	-2.26	2.03e-06
Klhl29	-2.26	0.000548
Mak	-2.26	0.000424
Cdc42ep1	-2.26	0
Dusp1	-2.26	7.38e-13
Ggnbp1	-2.26	0.00379
Btbd3	-2.27	0
Soga1	-2.27	0
Mme	-2.27	0
Wdr63	-2.27	1.85e-06
C630043F03Rik	-2.27	0.04
Snhg3	-2.27	0.00127
Map3k6	-2.27	7.31e-05
Adam1b	-2.27	0.00258
Ncr1	-2.27	0.00945
Gdf10	-2.27	0.00395
9430020K01Rik	-2.27	5.91e-11
Rd3	-2.28	0.03
Sgip1	-2.28	3.32e-13
Zswim5	-2.28	0.00286
Dnah3	-2.28	0
Dixdc1	-2.28	2.59e-14
1700016K19Rik	-2.28	0.00196
Prkd1	-2.28	2.78e-09
Dach1	-2.28	1.59e-11
Gpc6	-2.28	5.17e-06
Prr18	-2.28	2.18e-05
Ddah2	-2.28	4.7e-08
Ston1	-2.28	0
Fhod3	-2.28	0.01
Acta2	-2.28	0
Dennd2c	-2.29	1.42e-05
Cfap206	-2.29	6.13e-06
Tmem246	-2.29	1.41e-08
Mpdz	-2.29	0
Ptch2	-2.29	0.00415
Mn1	-2.29	5.13e-06
Trim29	-2.29	0.04
Rtkn2	-2.29	0
Specc1l	-2.29	0
Wnt3a	-2.29	6.54e-05
Sphk1	-2.29	1.72e-07
Cmya5	-2.29	0.000466
Gm281	-2.29	0.00025
Samd12	-2.29	0.000292
Mgat3	-2.29	4.4e-13
Shank3	-2.29	0
Cfap44	-2.29	0
Tcte1	-2.29	0.000253
Fhdc1	-2.3	0
Runx1t1	-2.3	1.12e-06
Gm12473	-2.3	0.03
Fras1	-2.3	1.59e-09
Akap6	-2.3	2.66e-05
1810041L15Rik	-2.3	0.01
Lca5l	-2.3	0.01
F5	-2.31	0.000679
Fabp4	-2.31	0.000113
Chil3	-2.31	0.000939
Plpp3	-2.31	0
Crocc	-2.31	1.89e-07
Gm9754	-2.31	0.01
Gm15475	-2.31	0.00316
Acsm1	-2.31	0.03
Mtss1l	-2.31	0
Samd5	-2.31	2.63e-06
Tbc1d16	-2.31	0
Il17rd	-2.31	0
Hr	-2.31	1.97e-07
Kif21a	-2.31	7.44e-14
Gm7334	-2.31	0.04
Flrt1	-2.31	0.00187
Cfap61	-2.32	4.45e-05
Ptgis	-2.32	4.39e-11
She	-2.32	0
AI464131	-2.32	3.97e-07
Frmpd1	-2.32	0.0016
Cckar	-2.32	1.47e-14
Fmc1	-2.32	0.01
Rasip1	-2.32	0
Tsnaxip1	-2.32	0.02
6430548M08Rik	-2.32	0
Cep126	-2.32	1.16e-06
Pgr	-2.32	2.98e-05
Gipc3	-2.32	0.04
Snhg20	-2.32	7.25e-09
Gm10044	-2.32	0.04
Angpt1	-2.32	0
Notch4	-2.32	0
Gulp1	-2.33	3.2e-07
Col27a1	-2.33	4.03e-12
Arhgef19	-2.33	3.65e-05
Agpat9	-2.33	0.00104
Cav2	-2.33	0
Fbxo31	-2.33	1.09e-12
Ntn4	-2.33	0
Six1	-2.33	0.0024
Dnah5	-2.33	0
Caskin1	-2.33	0.03
Bvht	-2.33	0.00129
Kcnq5	-2.34	1.82e-06
Ces2g	-2.34	2.57e-08
BC021891	-2.34	0.02
Zfp2	-2.34	0.00454
Zfyve21	-2.34	5.39e-08
Cfap70	-2.34	0.000227
Rbp4	-2.34	0.000394
Rasal2	-2.35	0
Tyro3	-2.35	6.85e-07
Cox4i2	-2.35	8.97e-08
Mlf1	-2.35	0.00069
Kcnk3	-2.35	1.26e-13
Aqp11	-2.35	0.00551
Gm10575	-2.35	0.02
Ank1	-2.35	0.02
4930452B06Rik	-2.35	0.03
Tcp11	-2.35	0.00442
Gpr161	-2.36	0.000528
Cybrd1	-2.36	1.47e-06
Tspan13	-2.36	0
Gm26669	-2.36	0.01
Maoa	-2.36	0
Ar	-2.36	9.54e-14
Tmcc2	-2.37	0
Rnf186	-2.37	3.05e-05
Ndufa4l2	-2.37	2.59e-05
Ntn1	-2.37	0
[truncated: 1,106 more rows]
