# Supplementary material for: Depletion of PD-1 or PD-L1 did not affect the mortality of mice infected with Mycobacterium avium
Source: Sci Rep. 2021 Sep 9;11:18008. doi: 10.1038/s41598-021-97391-4 (PMC8429769; doi:10.1038/s41598-021-97391-4)
Supplement: Supplementary file 7 — Supplementary Table 2. [file 41598_2021_97391_MOESM7_ESM.xlsx]

## Sheet: WT i vs WT c 
Ingenuity Canonical Pathways	p-value	zScore	% genes	Molecules
Th1 and Th2 Activation Pathway	1.25893e-22		46.1	ACVR1C,ACVR2B,BMPR2,CCR4,CCR5,CCR8,CD247,CD274,CD28,CD3D,CD3E,CD3G,CD4,CD40,CD40LG,CD80,CD86,CD8A,CRLF2,CXCR3,CXCR6,DLL4,GFI1,H2-Eb2,HAVCR2,HLA-A,HLA-DMA,HLA-DMB,HLA-DOA,HLA-DOB,HLA-DQA1,HLA-DQB1,HLA-DRB5,ICOS,IFNG,IKZF1,IL10,IL10RA,IL12B,IL12RB1,IL12RB2,IL27,IL27RA,IL2RA,IL2RB,IL2RG,IRF1,ITGB2,JAK2,LTA,NFATC2,NOTCH3,NOTCH4,PIK3C2G,PIK3CG,PIK3R5,PTGDR2,RUNX3,S1PR1,SOCS1,SOCS3,SPI1,STAT1,TBX21,TGF…
Communication between Innate and Adaptive Immune Cells	3.98107e-19		58.1	B2M,CCL3L3,CCL4,CCL5,Ccl9,CD28,CD4,CD40,CD40LG,CD79A,CD80,CD83,CD86,CD8A,CXCL10,FCER1G,HLA-A,HLA-DRB5,HLA-E,HLA-G,IFNG,Igha,IGHG1,Ighg2b,IGHM,IL10,IL12B,IL1A,IL1RN,IL36G,TLR1,Tlr11,Tlr12,Tlr13,TLR2,TLR5,TLR6,TLR9,TNF,TNFRSF13B,TNFRSF13C,TNFRSF17,TNFSF13B
Th2 Pathway	5.01187e-19	2.34261	47.1	ACVR1C,ACVR2B,BMPR2,CCR4,CCR5,CCR8,CD247,CD28,CD3D,CD3E,CD3G,CD4,CD40,CD80,CD86,CRLF2,CXCR6,GFI1,H2-Eb2,HLA-A,HLA-DMA,HLA-DMB,HLA-DOA,HLA-DOB,HLA-DQA1,HLA-DQB1,HLA-DRB5,ICOS,IFNG,IKZF1,IL10,IL12B,IL12RB1,IL12RB2,IL2RA,IL2RB,IL2RG,ITGB2,JAK2,NFATC2,NOTCH3,NOTCH4,PIK3C2G,PIK3CG,PIK3R5,PTGDR2,RUNX3,S1PR1,SOCS3,SPI1,TBX21,TGFBR1,TGFBR3,TIMD4,TNFRSF4,TSLP,VAV1
Altered T Cell and B Cell Signaling in Rheumatoid Arthritis	1e-17		53.7	CCL21,CD28,CD40,CD40LG,CD79A,CD80,CD86,CXCL13,FCER1G,H2-Eb2,HLA-A,HLA-DMA,HLA-DMB,HLA-DOA,HLA-DOB,HLA-DQA1,HLA-DQB1,HLA-DRB5,IFNG,IL10,IL12B,IL1A,IL1RN,IL21,IL36G,LTA,LTB,NFKB2,RELB,SLAMF1,TLR1,Tlr11,Tlr12,Tlr13,TLR2,TLR5,TLR6,TLR9,TNF,TNFRSF13B,TNFRSF13C,TNFRSF17,TNFSF11,TNFSF13B
Th1 Pathway	3.16228e-17	4.22116	47.2	CCR5,CD247,CD274,CD28,CD3D,CD3E,CD3G,CD4,CD40,CD40LG,CD80,CD86,CD8A,CXCR3,DLL4,H2-Eb2,HAVCR2,HLA-A,HLA-DMA,HLA-DMB,HLA-DOA,HLA-DOB,HLA-DQA1,HLA-DQB1,HLA-DRB5,ICOS,IFNG,IL10,IL10RA,IL12B,IL12RB1,IL12RB2,IL27,IL27RA,IRF1,ITGB2,JAK2,LTA,NFATC2,NOTCH3,NOTCH4,PIK3C2G,PIK3CG,PIK3R5,RUNX3,SOCS1,SOCS3,STAT1,TBX21,TNFSF11,VAV1
Dendritic Cell Maturation	3.16228e-14	5.35706	37.5	B2M,CD1D,CD40,CD40LG,CD80,CD83,CD86,FCER1G,FCGR1A,FCGR2A,FCGR2B,FCGR3A/FCGR3B,FSCN1,H2-Eb2,HLA-A,HLA-DMA,HLA-DMB,HLA-DOA,HLA-DOB,HLA-DQA1,HLA-DQB1,HLA-DRB5,HLA-E,IGHG1,Ighg2b,IKBKE,IL10,IL12B,IL1A,IL1RN,IL36G,IRF8,JAK2,LTA,LTB,LY75,MAPK10,NFKB2,NFKBIB,NFKBID,NFKBIE,NGFR,NOTUM,PIK3C2G,PIK3CG,PIK3R5,PLCB4,PLCE1,PLCG2,PLCL1,PLCL2,RELB,STAT1,STAT2,TLR2,TLR9,TNF,TNFRSF1B,TREM2,TYROBP
Neuroinflammation Signaling Pathway	1e-13	3.11769	30.8	ACVR1C,ACVR2B,B2M,BDNF,BIRC3,BIRC5,BMPR2,CASP1,CCL2,CCL5,CD200R1,CD40,CD80,CD86,CSF1R,CX3CR1,CXCL10,CYBB,GABRA3,GABRP,GABRQ,GAD1,GRIA1,GRIN2A,H2-Eb2,HLA-A,HLA-DMA,HLA-DMB,HLA-DOA,HLA-DOB,HLA-DQA1,HLA-DQB1,HLA-DRB5,HLA-E,HMOX1,IFNG,IKBKE,IL10,IL12B,IRF7,JAK2,KCNJ3,KCNJ5,KCNJ9,MAPK10,MAPK15,MAPT,MMP9,NAIP,NCF1,NFATC2,NFKB2,NLRP3,NOS2,NOX4,NTF3,PIK3C2G,PIK3CG,PIK3R5,PLA2G2D,PLA2G4A,PLA2G4C,PLA2G5,PL…
Primary Immunodeficiency Signaling	1.99526e-13		63.4	AIRE,BLNK,BTK,CD3D,CD3E,CD4,CD40,CD40LG,CD79A,CD8A,CIITA,ICOS,Igha,IGHG1,Ighg2b,IGHM,IL2RG,IL7R,LCK,PTPRC,RAG1,TAP1,TAP2,TNFRSF13B,TNFRSF13C,ZAP70
T Helper Cell Differentiation	3.98107e-13		50.7	CD28,CD40,CD40LG,CD80,CD86,FCER1G,FOXP3,H2-Eb2,HLA-A,HLA-DMA,HLA-DMB,HLA-DOA,HLA-DOB,HLA-DQA1,HLA-DQB1,HLA-DRB5,ICOS,IFNG,IL10,IL10RA,IL12B,IL12RB1,IL12RB2,IL21,IL21R,IL23R,IL2RA,IL2RG,NGFR,STAT1,TBX21,TGFBR1,TNF,TNFRSF1B
Agranulocyte Adhesion and Diapedesis	1e-12		35.3	ACTA2,ACTC1,ACTG2,AOC3,CCL19,Ccl2,CCL2,CCL20,CCL21,CCL22,CCL3L3,CCL4,CCL5,Ccl6,Ccl7,Ccl8,Ccl9,CDH5,CLDN10,CLDN23,CLDN4,CLDN5,CXCL10,Cxcl11,CXCL13,CXCL16,CXCL2,Cxcl3,CXCL3,CXCL6,Cxcl9,CXCR2,IL1A,IL1RN,IL36G,ITGB2,ITGB7,MMP12,MMP13,MMP14,MMP19,MMP2,MMP25,MMP28,MMP8,MMP9,MYH10,MYH11,MYH6,MYH7,MYL4,MYL7,MYL9,Podxl,PODXL2,Ppbp,TNF,VCAM1,XCL1
iCOS-iCOSL Signaling in T Helper Cells	2.51189e-12	5.39641	41.3	CAMK4,CD247,CD28,CD3D,CD3E,CD3G,CD4,CD40,CD40LG,CD80,CD86,FCER1G,GRAP2,H2-Eb2,HLA-A,HLA-DMA,HLA-DMB,HLA-DOA,HLA-DOB,HLA-DQA1,HLA-DQB1,HLA-DRB5,ICOS,IKBKE,IL2RA,IL2RB,IL2RG,ITK,LAT,LCK,LCP2,NFATC2,NFKB2,NFKBIB,NFKBID,NFKBIE,PIK3C2G,PIK3CG,PIK3R5,PTPRC,TRAT1,VAV1,ZAP70
Antigen Presentation Pathway	5.01187e-12		71.4	B2M,CD74,CIITA,HLA-A,HLA-DMA,HLA-DMB,HLA-DOA,HLA-DOB,HLA-DQA1,HLA-DQB1,HLA-DRB5,HLA-E,HLA-G,IFNG,NLRC5,PSMB8,PSMB9,TAP1,TAP2,TAPBP
B Cell Development	5.01187e-12		71.4	CD40,CD79A,CD80,CD86,H2-Eb2,HLA-A,HLA-DMA,HLA-DMB,HLA-DOA,HLA-DOB,HLA-DQA1,HLA-DQB1,HLA-DRB5,Ighg2b,IGHM,IL7,IL7R,PTPRC,RAG1,SPN
CREB Signaling in Neurons	1e-11	-1.46313	24	ACKR1,ACKR4,ADCY1,ADCY2,ADCY4,ADCY5,ADCY8,ADCYAP1R1,ADGRE1,ADGRE5,ADGRF3,ADGRF5,ADGRG5,ADGRG6,ADGRL3,ADGRV1,ADORA2A,ADRA1A,ADRA1B,ADRA1D,ADRA2A,ADRB1,ADRB3,AGTR1,APLNR,AVPR1A,BDKRB1,BDKRB2,BMP6,BMPR1B,BMPR2,C3AR1,CACNA1E,CACNA1G,CACNA1H,CACNA2D4,CACNB2,CACNG8,CALCRL,CAMK4,CCKAR,CCR4,CCR5,CCR6,CCR8,CELSR2,CHRM1,CHRM2,CHRM3,CX3CR1,CXCR6,CYSLTR2,EDNRB,FFAR1,FFAR2,FGFR3,FGFR4,FLT1,FPR2,FZD2,FZD3,FZD4…
Hepatic Fibrosis / Hepatic Stellate Cell Activation	2.51189e-11		33	A2M,ACTA2,AGTR1,CCL2,CCL21,CCL5,CCR5,CD14,CD40,CD40LG,COL12A1,COL13A1,COL22A1,COL24A1,COL28A1,COL4A6,Col6a4,COL8A1,COL8A2,CXCL3,CXCR3,CYP2E1,EDNRB,FGF1,FLT1,IFNG,IGF1,IGF1R,IGF2,IGFBP3,IGFBP5,IL10,IL10RA,IL1A,KDR,LAMA1,LY96,MMP13,MMP2,MMP9,MYH10,MYH11,MYH6,MYH7,MYL4,MYL7,MYL9,NFKB2,NGFR,PDGFC,PDGFRA,STAT1,TGFBR1,TIMP1,TNF,TNFRSF1B,VCAM1,VEGFA,VEGFD
Crosstalk between Dendritic Cells and Natural Killer Cells	5.01187e-11	4.89898	46.4	ACTA2,ACTC1,ACTG2,CD28,CD40,CD40LG,CD69,CD80,CD83,CD86,CSF2RB,FSCN1,HLA-A,HLA-DRB5,HLA-E,HLA-G,IFNG,IL12B,IL15RA,IL2RB,IL2RG,IL3RA,ITGAL,LTA,LTB,NFKB2,TLN2,TLR9,TNF,TNFRSF1B,TREM2,TYROBP
TREM1 Signaling	5.01187e-11	4.59619	46.4	CASP1,CCL2,CD40,CD83,CD86,CIITA,CXCL3,FCGR2B,IL10,ITGAX,JAK2,LAT2,NFKB2,NLRC3,NLRC4,NLRC5,NLRP12,Nlrp1a,NLRP3,NOD2,PLCG2,TLR1,Tlr11,Tlr12,Tlr13,TLR2,TLR5,TLR6,TLR9,TNF,TREM1,TYROBP
T Cell Exhaustion Signaling Pathway	7.94328e-11	1.29777	35	ACVR1C,ACVR2B,BATF,BMPR2,CD274,CD28,CD80,CD86,CTLA4,FCER1G,HAVCR2,HLA-A,HLA-DMA,HLA-DMB,HLA-DOA,HLA-DOB,HLA-DQA1,HLA-DQB1,HLA-DRB5,HLA-E,HLA-G,IFNG,IL10,IL10RA,IL12B,IL12RB1,IL12RB2,IRF4,JAK2,KDR,LAG3,MAPK10,NFATC2,PDCD1,PDCD1LG2,PIK3C2G,PIK3CG,PIK3R5,PLCG2,PPP2R2B,PTPN6,RASD1,STAT1,STAT2,TBX21,TGFBR1,TGFBR3,TNFRSF14,VEGFA,ZAP70
Type I Diabetes Mellitus Signaling	1.12202e-10	3.41121	39.2	BID,CD247,CD28,CD3D,CD3E,CD3G,CD80,CD86,CPE,FCER1G,GAD1,H2-Eb2,HLA-A,HLA-DMA,HLA-DMB,HLA-DOA,HLA-DOB,HLA-DQA1,HLA-DQB1,HLA-DRB5,HLA-E,HLA-G,IFNG,IKBKE,IL12B,IRF1,JAK2,LTA,MAPK10,NFKB2,NFKBIB,NFKBID,NFKBIE,NGFR,NOS2,SOCS1,SOCS3,STAT1,TNF,TNFRSF1B
Role of Pattern Recognition Receptors in Recognition of Bacteria and Viruses	1.54882e-10	3.02372	34.8	C1QA,C1QB,C1QC,C3,C3AR1,CASP1,CCL5,CD40LG,CLEC6A,CLEC7A,Eda,IFNG,IL10,IL12B,IL17D,IL1A,IL21,IL36G,IRF7,LTA,LTB,MAPK10,NFKB2,NLRC4,NLRP3,NOD2,OAS1,Oas1h,OAS2,OAS3,PIK3C2G,PIK3CG,PIK3R5,PLCG2,PRKCA,PRKCB,PRKD1,TLR1,Tlr11,TLR2,TLR5,TLR6,TLR9,TNF,TNFSF11,TNFSF13B,TNFSF15,TNFSF8,Tnfsf9
CD28 Signaling in T Helper Cells	2.88403e-10	3.4	37.2	CAMK4,CD247,CD28,CD3D,CD3E,CD3G,CD4,CD80,CD86,CTLA4,FCER1G,GRAP2,H2-Eb2,HLA-A,HLA-DMA,HLA-DMB,HLA-DOA,HLA-DOB,HLA-DQA1,HLA-DQB1,HLA-DRB5,IKBKE,ITK,LAT,LCK,LCP2,MALT1,MAPK10,NFATC2,NFKB2,NFKBIB,NFKBID,NFKBIE,PAK1,PIK3C2G,PIK3CG,PIK3R5,PTPN6,PTPRC,VAV1,WAS,ZAP70
Granulocyte Adhesion and Diapedesis	4.16869e-10		33.6	CCL19,Ccl2,CCL2,CCL20,CCL21,CCL22,CCL3L3,CCL4,CCL5,Ccl6,Ccl7,Ccl8,Ccl9,CDH5,CLDN10,CLDN23,CLDN4,CLDN5,CXCL10,Cxcl11,CXCL13,CXCL16,CXCL2,Cxcl3,CXCL3,CXCL6,Cxcl9,CXCR2,FPR2,HRH2,IL1A,IL1RN,IL36G,ITGB2,MMP12,MMP13,MMP14,MMP19,MMP2,MMP25,MMP28,MMP8,MMP9,NGFR,Ppbp,THY1,TNF,TNFRSF1B,VCAM1,XCL1
Allograft Rejection Signaling	8.12831e-10		47.4	B2M,CD28,CD40,CD40LG,CD80,CD86,FCER1G,H2-Eb2,H2-K2/H2-Q9,H2-M2,H2-T10,H2-T22,HLA-A,HLA-DMA,HLA-DMB,HLA-DOA,HLA-DOB,HLA-DQA1,HLA-DQB1,HLA-DRB5,HLA-E,HLA-G,IFNG,IGHG1,Ighg2b,IL10,TNF
Cardiac Hypertrophy Signaling (Enhanced)	8.70964e-10	-1.89057	23.8	ACE,ACVR1C,ACVR2B,ADCY1,ADCY2,ADCY4,ADCY5,ADCY8,ADRA1A,ADRA1B,ADRA1D,ADRA2A,ADRB1,AGTR1,BMPR2,CACNA1E,CAMK4,CD40LG,CSF2RB,CXCR2,CYBB,Eda,EDNRB,ENPP6,FGF1,FGF10,FGF11,FGF12,FGF18,FGF7,FGFR3,FGFR4,FZD2,FZD3,FZD4,GHR,GNA15,HSPB7,IFNG,IGF1,IGF1R,IKBKE,IL10RA,IL12B,IL12RB1,IL12RB2,IL15RA,IL17D,IL17RD,IL1A,IL21,IL21R,IL22RA1,IL22RA2,IL27RA,IL2RA,IL2RB,IL2RG,IL36G,IL3RA,IL7R,IL9R,ITGAL,ITGB2,JAK2,LTA,LT…
PD-1, PD-L1 cancer immunotherapy pathway	1.44544e-09	-3.08697	38.7	B2M,CD247,CD274,CD28,CD80,FOXP3,H2-Eb2,HLA-A,HLA-DMA,HLA-DMB,HLA-DOA,HLA-DOB,HLA-DQA1,HLA-DQB1,HLA-DRB5,HLA-E,HLA-G,IFNG,IL12B,IL2RA,IL2RB,IL2RG,JAK2,LAT,LCK,LCP2,NGFR,PDCD1,PDCD1LG2,PIK3C2G,PIK3CG,PIK3R5,RASGRP1,TNF,TNFRSF1B,ZAP70
Role of Hypercytokinemia/hyperchemokinemia in the Pathogenesis of Influenza	2.69153e-09	5.01377	43.3	AREG,CASP1,CCL2,CCL4,CCL5,CXCL10,CXCL3,IFIT2,IFIT3,IFNG,IL10,IL12B,IL1A,IL1RN,IL36G,IRF7,ISG15,NFKB2,NLRP3,OAS1,Oas1h,OAS2,OAS3,PYCARD,S1PR1,STAT1,STAT2,TLR9,TNF
OX40 Signaling Pathway	5.7544e-09	0.57735	43.1	B2M,CD247,CD3D,CD3E,CD3G,CD4,FCER1G,H2-Eb2,H2-K2/H2-Q9,H2-M2,H2-T10,H2-T22,HLA-A,HLA-DMA,HLA-DMB,HLA-DOA,HLA-DOB,HLA-DQA1,HLA-DQB1,HLA-DRB5,HLA-E,HLA-G,MAPK10,NFKB2,NFKBIB,NFKBID,NFKBIE,TNFRSF4
Autoimmune Thyroid Disease Signaling	1.28825e-08		52.6	CD28,CD40,CD40LG,CD80,CD86,FCER1G,H2-Eb2,HLA-A,HLA-DMA,HLA-DMB,HLA-DOA,HLA-DOB,HLA-DQA1,HLA-DQB1,HLA-DRB5,HLA-E,HLA-G,IGHG1,Ighg2b,IL10
Graft-versus-Host Disease Signaling	1.28825e-08		52.6	CD28,CD80,CD86,FCER1G,H2-Eb2,HLA-A,HLA-DMA,HLA-DMB,HLA-DOA,HLA-DOB,HLA-DQA1,HLA-DQB1,HLA-DRB5,HLA-E,HLA-G,IFNG,IL1A,IL1RN,IL36G,TNF
Breast Cancer Regulation by Stathmin1	2.5704e-08	-0.898027	22	ACKR1,ACKR4,ADCYAP1R1,ADGRE1,ADGRE5,ADGRF3,ADGRF5,ADGRG5,ADGRG6,ADGRL3,ADGRV1,ADORA2A,ADRA1A,ADRA1B,ADRA1D,ADRA2A,ADRB1,ADRB3,AGTR1,APLNR,ARHGEF12,ARHGEF15,AURKA,AURKB,AVPR1A,BDKRB1,BDKRB2,BMP6,C3AR1,CALCRL,CAMK4,CCKAR,CCR4,CCR5,CCR6,CCR8,CDK1,CELSR2,CHRM1,CHRM2,CHRM3,CX3CR1,CXCR6,CYSLTR2,E2F7,E2F8,EDNRB,FFAR1,FFAR2,FOXM1,FPR2,FZD2,FZD3,FZD4,GLP1R,GPR132,GPR141,GPR152,GPR162,GPR17,GPR171,GPR174,G…
Phagosome Formation	3.63078e-08		33.1	C3AR1,CLEC7A,CR2,FCER1G,FCGR1A,FCGR2A,FCGR2B,FCGR3A/FCGR3B,Fcrls,IGHG1,Ighg2b,ITGAL,ITGAX,ITGB2,MARCO,MSR1,NOTUM,PIK3C2G,PIK3CG,PIK3R5,PLCB4,PLCE1,PLCG2,PLCL1,PLCL2,PRKCA,PRKCB,PRKD1,RAC2,RHOH,RND2,TLR1,Tlr11,Tlr12,Tlr13,TLR2,TLR5,TLR6,TLR9,VTN
STAT3 Pathway	3.89045e-08	-1.34715	31.9	BMP6,BMPR1B,BMPR2,CDKN1A,CSF2RB,CXCR2,FGFR3,FGFR4,FLT1,GHR,IGF1,IGF1R,IL10RA,IL12RB1,IL12RB2,IL15RA,IL17RD,IL1A,IL21R,IL22RA1,IL22RA2,IL27RA,IL2RA,IL2RB,IL2RG,IL3RA,IL7R,IL9R,JAK2,KDR,MAPK10,NGFR,NTRK1,PDGFRA,PIM1,PTPN6,RASD1,SOCS1,SOCS3,TGFBR1,TGFBR3,TNFRSF11A,VEGFA
Atherosclerosis Signaling	1.51356e-07		32.7	ALOX12,Alox12e,ALOX5,APOA1,APOB,APOC2,APOE,CCL2,CD36,CD40,CD40LG,CLU,CMA1,IFNG,IL1A,IL1RN,IL36G,ITGB2,LYZ,MMP13,MMP9,MSR1,NFKB2,PDGFC,PLA2G2D,PLA2G4A,PLA2G4C,PLA2G5,PLA2G7,PLA2R1,PON1,RBP4,S100A8,SERPINA1,TNF,TNFRSF14,VCAM1
Systemic Lupus Erythematosus In B Cell Signaling Pathway	1.51356e-07	3.25	26	BLNK,BTK,CAMK4,CD22,CD40,CD40LG,CD5,CD72,CD79A,Eda,FCGR2A,FCGR2B,FOXO6,HCK,IFIT2,IFIT3,IFNG,IGHG1,IGHM,IL10,IL12B,IL17D,IL1A,IL21,IL36G,INPP5J,IRF5,IRF7,ISG15,JAK2,LCK,LILRB3,LILRB4,LTA,LTB,MALT1,NFATC2,NFKB2,PDCD1,PIK3AP1,PIK3C2G,PIK3CG,PIK3R5,PLCG2,PRKCA,PRKCB,PRKD1,PTPN6,RAC2,RASD1,RASGRP1,RASGRP2,SHE,STAT1,STAT2,TLR9,TNF,TNFRSF13C,TNFSF11,TNFSF13B,TNFSF15,TNFSF8,Tnfsf9,VAV1
NF-κB Signaling	1.90546e-07	1.31278	28.7	BMPR1B,BMPR2,CARD10,CD40,CD40LG,FCER1G,FGFR3,FGFR4,FLT1,GHR,IGF1R,IL1A,IL1RN,IL36G,KDR,LCK,LTA,MALT1,NFKB2,NFKBIB,NFKBID,NFKBIE,NGFR,NTRK1,PDGFRA,PIK3C2G,PIK3CG,PIK3R5,PLCG2,PRKCB,RASD1,RELB,TANK,TGFBR1,TGFBR3,TLR1,TLR2,TLR5,TLR6,TLR9,TNF,TNFAIP3,TNFRSF11A,TNFRSF17,TNFRSF1B,TNFSF11,TNFSF13B,TNIP1,ZAP70
G-Protein Coupled Receptor Signaling	2.04174e-07		25.3	ADCY1,ADCY2,ADCY4,ADCY5,ADCY8,ADORA2A,ADRA1A,ADRA1B,ADRA1D,ADRA2A,ADRB1,ADRB3,AGTR1,APLNR,AVPR1A,CAMK4,CCR4,CHRM1,CHRM2,CHRM3,CXCR2,DUSP1,ENPP6,FPR2,GLP1R,GNA15,GNAO1,GPR17,GRM4,HCAR2,HRH2,HTR1B,HTR2B,HTR2C,HTR7,IKBKE,LTB4R,NFKB2,NFKBIB,NFKBID,NFKBIE,NPR3,NPY1R,P2RY14,PDE11A,PDE3A,PDE6H,PDE8B,PDE9A,PIK3C2G,PIK3CG,PIK3R5,PLCB4,PRKCA,PRKCB,PTGER4,PTGIR,PTK2B,RASD1,RASGRP1,RGS10,RGS14,RGS16,RGS18,S1…
LXR/RXR Activation	2.29087e-07	-2.74398	32.7	AHSG,APOA1,APOB,APOC2,APOE,APOH,C3,C4A/C4B,CCL2,CD14,CD36,CLU,FGA,GC,IL1A,IL1RN,IL36G,KNG1,LY96,LYZ,MLXIPL,MMP9,MSR1,NFKB2,NGFR,NOS2,NR1H4,PLTP,PON1,PTGS2,RBP4,S100A8,SERPINA1,TNF,TNFRSF1B,VTN
PKCθ Signaling in T Lymphocytes	2.51189e-07	5.42517	29.7	CACNA1E,CACNA1G,CACNA1H,CACNA2D4,CACNB2,CACNG8,CD247,CD28,CD3D,CD3E,CD3G,CD4,CD80,CD86,FCER1G,GRAP2,H2-Eb2,HLA-A,HLA-DMA,HLA-DMB,HLA-DOA,HLA-DOB,HLA-DQA1,HLA-DQB1,HLA-DRB5,IKBKE,LAT,LCK,LCP2,MALT1,MAP3K6,NFATC2,NFKB2,NFKBIB,NFKBID,NFKBIE,PIK3C2G,PIK3CG,PIK3R5,PLCG2,RAC2,RASD1,VAV1,ZAP70
Leukocyte Extravasation Signaling	5.7544e-07	2.28748	27.3	ACTA2,ACTC1,ACTG2,ACTN2,BMX,BTK,CD44,CDH5,CLDN10,CLDN23,CLDN4,CLDN5,CTNNA3,CYBA,CYBB,EDIL3,ITGAL,ITGB2,ITK,MAPK10,MMP12,MMP13,MMP14,MMP19,MMP2,MMP25,MMP28,MMP8,MMP9,NCF1,NCF4,PIK3C2G,PIK3CG,PIK3R5,PLCG2,PRKCA,PRKCB,PRKD1,PTK2B,RAC2,RASGRP1,RHOH,SPN,TEC,THY1,TIMP1,TIMP3,VAV1,VCAM1,VCL,WAS
IL-12 Signaling and Production in Macrophages	7.76247e-07		31.3	ALOX12,APOA1,APOB,APOC2,APOE,CD40,CD40LG,CLU,IFNG,IKBKE,IL10,IL12B,IL12RB1,IL12RB2,IL23R,IRF1,IRF8,LYZ,MAPK10,NFKB2,NFKBIB,NOS2,PIK3C2G,PIK3CG,PIK3R5,PON1,PRKCA,PRKCB,PRKD1,RBP4,S100A8,SERPINA1,SPI1,STAT1,TLR2,TNF
Role of NFAT in Regulation of the Immune Response	1.23027e-06	5.64245	27.5	BLNK,BTK,CAMK4,CD247,CD28,CD3D,CD3E,CD3G,CD4,CD79A,CD80,CD86,FCER1G,FCGR1A,FCGR2A,FCGR2B,FCGR3A/FCGR3B,GNA15,GNAO1,H2-Eb2,HLA-A,HLA-DMA,HLA-DMB,HLA-DOA,HLA-DOB,HLA-DQA1,HLA-DQB1,HLA-DRB5,IKBKE,ITK,LAT,LCK,LCP2,MEF2B,NFATC2,NFKB2,NFKBIB,NFKBID,NFKBIE,PIK3C2G,PIK3CG,PIK3R5,PLCB4,PLCG2,RASD1,RCAN2,ZAP70
Complement System	1.54882e-06	2.11058	48.5	C1QA,C1QB,C1QC,C1R,C1S,C2,C3,C3AR1,C4A/C4B,C7,CFB,CFD,CFI,CR2,ITGAX,ITGB2
Kinetochore Metaphase Signaling Pathway	1.8197e-06	3.40168	32	AURKB,BIRC5,BUB1,BUB1B,CCNB1,CDC20,CDCA8,CDK1,CENPA,CENPE,CENPH,CENPK,CENPL,ESPL1,INCENP,KIF2C,KNL1,KNTC1,MAD2L1,MXD3,NDC80,NSL1,NUF2,PLK1,PMF1/PMF1-BGLAP,PPP1R14A,SKA1,SKA3,SPC24,SPDL1,TTK,ZWILCH
Role of Macrophages, Fibroblasts and Endothelial Cells in Rheumatoid Arthritis	2.34423e-06		23.4	ADAMTS4,CAMK4,CCL2,CCL5,FCGR1A,FCGR3A/FCGR3B,FRZB,FZD2,FZD3,FZD4,GNAO1,IGHG1,Ighg2b,IKBKE,IL10,IL1A,IL1RN,IL36G,IL7,JAK2,LTA,LTB,MIF,MMP13,NFATC2,NFKBIB,NFKBID,NFKBIE,NGFR,NOS2,NOTUM,PDGFC,PIK3C2G,PIK3CG,PIK3R5,PLCB4,PLCE1,PLCG2,PLCL1,PLCL2,PRKCA,PRKCB,PRKD1,RASD1,ROR2,SFRP1,SFRP5,SOCS1,SOCS3,TLR1,Tlr11,Tlr12,Tlr13,TLR2,TLR5,TLR6,TLR9,TNF,TNFRSF1B,TNFSF11,TNFSF13B,VCAM1,VEGFA,VEGFD,WIF1,WNT10B,WN…
Production of Nitric Oxide and Reactive Oxygen Species in Macrophages	2.95121e-06	2.7136	26.7	APOA1,APOB,APOC2,APOE,CLU,CYBA,CYBB,IFNG,IKBKE,IRF1,IRF8,JAK2,LYZ,MAP3K6,MAPK10,NCF1,NCF4,NFKB2,NFKBIB,NFKBID,NFKBIE,NGFR,NOS2,PIK3C2G,PIK3CG,PIK3R5,PLCG2,PON1,PPARA,PPP1R14A,PPP2R2B,PRKCA,PRKCB,PRKD1,PTPN6,RAC2,RBP4,RHOH,RND2,S100A8,SERPINA1,SIRPA,SPI1,STAT1,TLR2,TNF,TNFRSF1B
Calcium-induced T Lymphocyte Apoptosis	3.31131e-06	3.7097	37.9	CAMK4,CD247,CD3D,CD3E,CD3G,CD4,FCER1G,H2-Eb2,HLA-A,HLA-DMA,HLA-DMB,HLA-DOA,HLA-DOB,HLA-DQA1,HLA-DQB1,HLA-DRB5,LCK,NFATC2,PRKCA,PRKCB,PRKD1,ZAP70
Axonal Guidance Signaling	4.7863e-06		21	ABLIM3,ACE,ACE2,ADAM11,Adam3,ADAM33,Adam5,ADAM8,ADAMTS15,ADAMTS17,ADAMTS20,ADAMTS4,ADAMTS5,ADAMTS8,ARHGEF12,ARHGEF15,BDNF,BMP3,BMP6,DPYSL5,EFNA1,EFNB2,EPHA1,FZD2,FZD3,FZD4,GNA15,GNAO1,IGF1,ITGAL,ITGB2,KCNJ12,KEL,LINGO1,LRRC4C,MAG,MME,MMP12,MMP13,MMP14,MMP2,MMP25,MMP28,MMP8,MMP9,MYL4,MYL7,MYL9,NFATC2,NGFR,NOTUM,NRP2,NTF3,NTN1,NTN4,NTRK1,PAK1,PAPPA2,PDGFC,PFN1,PIK3C2G,PIK3CG,PIK3R5,PLCB4,PLCE1,PLCG…
Sperm Motility	5.24807e-06	-0.426401	25.1	AATK,AXL,BLK,BMX,BTK,CACNA1G,CACNA1H,CAMK4,CNGA2,CSF1R,CSF2RA,DYRK4,EPHA1,ERBB4,FGFR3,FGFR4,FLT1,GUCY1A2,HCK,IGF1R,ITK,JAK2,KDR,LCK,MATK,NOTUM,NPPA,NPR1,NTRK1,PDGFRA,PLA2G2D,PLA2G4A,PLA2G4C,PLA2G5,PLA2G7,PLA2R1,PLCB4,PLCE1,PLCG2,PLCL1,PLCL2,PRKCA,PRKCB,PRKD1,PRKG1,PRKG2,PTK2B,RET,ROR2,TEC,TEK,TIE1,ZAP70
Tumor Microenvironment Pathway	7.24436e-06	1.0435	26.3	CCL2,CD274,CD44,CTLA4,FGF1,FGF10,FGF11,FGF12,FGF18,FGF7,FOXO6,HIF1A,HLA-A,HLA-E,HLA-G,IDO1,IGF1,IGF2,IL10,JAK2,MMP12,MMP13,MMP14,MMP19,MMP2,MMP25,MMP28,MMP8,MMP9,NFKB2,NOS2,PDCD1LG2,PDGFC,PIK3C2G,PIK3CG,PIK3R5,PLAU,PTGS2,RASD1,SLC2A1,SLC2A4,TNF,TSLP,VEGFA,VEGFD
Inflammasome pathway	7.76247e-06	3.31662	57.9	AIM2,CASP1,CTSB,NAIP,NFKB2,NLRC4,NLRP1,NLRP3,NOD2,PANX1,PYCARD
Hematopoiesis from Pluripotent Stem Cells	1e-05		43.2	CD247,CD3D,CD3E,CD3G,CD4,CD8A,FCER1G,Igha,IGHG1,Ighg2b,IGHM,IL10,IL12B,IL1A,IL7,KITLG
Systemic Lupus Erythematosus Signaling	1.31826e-05		25.6	BDKRB2,C7,CAMK4,CD22,CD247,CD28,CD3D,CD3E,CD3G,CD40,CD40LG,CD72,CD79A,CD80,CD86,FCER1G,FCGR1A,FCGR2A,FCGR2B,FCGR3A/FCGR3B,HLA-A,HLA-E,HLA-G,IGHG1,Ighg2b,IGHM,IL10,IL1A,IL1RN,IL36G,KNG1,LAT,LCK,NFATC2,PIK3C2G,PIK3CG,PIK3R5,PLCG2,PTPN6,PTPRC,RASD1,SNRPN,TLR9,TNF,TNFRSF13C,TNFSF13B
CTLA4 Signaling in Cytotoxic T Lymphocytes	1.54882e-05		32.1	B2M,CD247,CD28,CD3D,CD3E,CD3G,CD80,CD86,CD8A,CTLA4,FCER1G,GRAP2,HLA-A,HLA-E,JAK2,LAT,LCK,LCP2,PIK3C2G,PIK3CG,PIK3R5,PPP2R2B,PTPN22,PTPN6,TRAT1,ZAP70
Airway Pathology in Chronic Obstructive Pulmonary Disease	1.65959e-05		29.5	CCL2,CCL20,CD40LG,CXCL3,Eda,FGF1,FGF10,FGF11,FGF12,FGF18,FGF7,IFNG,IL12B,IL17D,IL1A,IL21,IL36G,LCN2,LTA,LTB,MMP2,MMP8,MMP9,RBP4,TNF,TNFSF11,TNFSF13B,TNFSF15,TNFSF8,Tnfsf9,TSLP
Nicotine Degradation II	1.90546e-05	-4.02492	36.4	ADH7,AOX1,CYP1A1,CYP1B1,CYP2A6 (includes others),CYP2B6,CYP2E1,CYP2F1,CYP2S1,CYP3A7,CYP4B1,CYP4F8,FMO1,FMO2,FMO3,FMO4,FMO5,Fmo6,INMT,UGT1A6
Coagulation System	2.18776e-05	-0.258199	42.9	A2M,BDKRB1,BDKRB2,F10,F13A1,F5,F8,FGA,FGB,FGG,KNG1,PLAU,SERPINA1,THBD,VWF
Role of Osteoblasts, Osteoclasts and Chondrocytes in Rheumatoid Arthritis	2.45471e-05		24.2	ADAMTS4,ADAMTS5,BIRC3,BMP3,BMP6,BMPR2,CAMK4,CSF1R,CTSK,FRZB,FZD2,FZD3,FZD4,GSN,IFNG,IGF1,IKBKE,IL10,IL1A,IL1RN,IL36G,IL7,MAPK10,MMP13,MMP14,MMP8,NAIP,NFATC2,NFKBIB,NFKBID,NFKBIE,NGFR,PIK3C2G,PIK3CG,PIK3R5,PTK2B,SFRP1,SFRP5,SMAD6,SMAD9,TNF,TNFRSF11A,TNFRSF1B,TNFSF11,WIF1,WNT10B,WNT2,WNT2B,WNT6,WNT7A,WNT9A
Cellular Effects of Sildenafil (Viagra)	3.71535e-05		27.4	ACTA2,ACTC1,ACTG2,ADCY1,ADCY2,ADCY4,ADCY5,ADCY8,CACNA1E,CACNG8,CAMK4,GUCY1A2,KCNH2,KCNN1,KCNN3,KCNN4,MYH10,MYH11,MYH6,MYH7,MYL4,MYL7,MYL9,NOTUM,NPPA,PDE3A,PLCB4,PLCE1,PLCG2,PLCL1,PLCL2,PRKG1,PRKG2,SLC4A5
IL-15 Production	4.46684e-05	1.06066	27.8	AATK,AXL,BLK,BMX,BTK,CSF1R,CSF2RA,DYRK4,EPHA1,ERBB4,FGFR3,FGFR4,FLT1,HCK,IGF1R,IRF1,ITK,JAK2,KDR,LCK,MATK,NFKB2,NTRK1,PDGFRA,PTK2B,RET,ROR2,STAT1,TEC,TEK,TIE1,ZAP70
T Cell Receptor Signaling	4.46684e-05		28.6	BMX,BTK,CAMK4,CD247,CD28,CD3D,CD3E,CD3G,CD4,CD8A,CTLA4,GRAP2,IKBKE,ITK,LAT,LCK,LCP2,MALT1,NFATC2,NFKB2,PIK3C2G,PIK3CG,PIK3R5,PTPN7,PTPRC,RASD1,RASGRP1,TEC,VAV1,ZAP70
LPS/IL-1 Mediated Inhibition of RXR Function	4.7863e-05	1.94145	23.9	ACSBG1,ACSL1,ALDH18A1,ALDH1A1,ALDH1L2,ALDH2,ALDH5A1,ALDH6A1,APOC2,APOE,CD14,CHST10,CHST4,CHST7,CYP2A6 (includes others),CYP2B6,CYP3A7,FABP1,FABP3,FABP4,FABP5,FMO1,FMO2,FMO3,FMO4,FMO5,Fmo6,GSTA3,GSTA5,GSTK1,GSTM5,HMGCS2,HS3ST1,IL1A,IL1RN,IL36G,IL4I1,LIPC,LY96,MAOA,NGFR,NR1H4,NR5A2,PLTP,PPARA,SLC27A3,Sult1d1,TNF,TNFRSF1B
Natural Killer Cell Signaling	5.37032e-05	2.9673	25	B2M,CD247,CD48,FCER1G,FCGR2A,FCGR3A/FCGR3B,HCST,HLA-A,HLA-E,HLA-G,IFNG,IL12B,IL12RB1,IL12RB2,IL2RB,ITGAL,JAK2,Klra7 (includes others),KLRB1,LAIR1,LAT,LCK,LCP2,MAP3K6,NCR1,NFATC2,NFKB2,PAK1,PIK3C2G,PIK3CG,PIK3R5,PLCG2,PTK2B,PTPN6,RAC2,RASD1,SH2D1A,TYROBP,ULBP1,VAV1,WAS,ZAP70
Growth Hormone Signaling	6.0256e-05	-0.471405	32.4	A2M,GHR,IGF1,IGF1R,IGF2,IGFALS,IGFBP3,IRS1,JAK2,PIK3C2G,PIK3CG,PIK3R5,PLCG2,PRKCA,PRKCB,PRKD1,PTPN6,RPS6KA6,SLC2A4,SOCS1,SOCS3,STAT1
Role of JAK1 and JAK3 in γc Cytokine Signaling	6.0256e-05		32.4	BLNK,CRLF2,IL15RA,IL21,IL21R,IL2RA,IL2RB,IL2RG,IL7,IL7R,IL9R,IRS1,JAK2,PIK3C2G,PIK3CG,PIK3R5,PTK2B,RASD1,SOCS1,SOCS3,STAT1,TSLP
GP6 Signaling Pathway	6.45654e-05	-0.185695	27	BTK,CAMK4,COL12A1,COL13A1,COL22A1,COL24A1,COL28A1,COL4A6,Col6a4,COL8A1,COL8A2,FCER1G,FGA,FGB,FGG,FYB1,GP6,GRAP2,ITGA2B,ITK,LAMA1,LAT,LCP2,PIK3C2G,PIK3CG,PIK3R5,PLCG2,PRKCA,PRKCB,PRKD1,RASGRP2,SCHIP1,VAV1
Antioxidant Action of Vitamin C	6.60693e-05	-2.6	28.4	CSF2RA,CSF2RB,GLRX,HMOX1,IKBKE,JAK2,MAPK10,NFKB2,NFKBIB,NFKBID,NFKBIE,NOTUM,PLA2G2D,PLA2G4A,PLA2G4C,PLA2G5,PLA2G7,PLA2R1,PLCB4,PLCE1,PLCG2,PLCL1,PLCL2,PLD3,PLD4,SLC2A1,SLC2A4,TNF,TXN
Adrenomedullin signaling pathway	8.51138e-05	-1.98248	23.8	ADCY1,ADCY2,ADCY4,ADCY5,ADCY8,ADM,C3,CALCRL,CAMK4,GAD1,GNA15,GPR182,GUCY1A2,HIF1A,IL1A,IL1RN,IL36G,KCNH2,KCNN1,KCNN3,KCNN4,LTA,MAPK10,MAPK15,MATK,MMP2,MYLK3,NFKB2,NOTUM,NPR1,NPR3,PIK3C2G,PIK3CG,PIK3R5,PLCB4,PLCE1,PLCG2,PLCL1,PLCL2,PRKG1,PRKG2,PTK2B,RAMP2,RASD1,SHE,TNF
Interferon Signaling	0.0001	3.05085	41.9	BAK1,IFIT1,IFIT3,IFNG,IRF1,ISG15,JAK2,OAS1,PSMB8,SOCS1,STAT1,STAT2,TAP1
Activation of IRF by Cytosolic Pattern Recognition Receptors	0.000102329	1.41421	34.6	CD40,DHX58,IFIT2,IKBKE,IL10,IRF7,ISG15,LTA,MAPK10,NFKB2,NFKBIB,NFKBID,NFKBIE,STAT1,STAT2,TANK,TNF,ZBP1
MIF Regulation of Innate Immunity	0.000138038	3.35659	37.5	CD14,CD74,LY96,MAPK10,MIF,NFKB2,NFKBIB,NFKBID,NFKBIE,NOS2,PLA2G2D,PLA2G4A,PLA2G4C,PLA2G5,PTGS2
Differential Regulation of Cytokine Production in Intestinal Epithelial Cells by IL-17A and IL-17F	0.000138038	3	52.9	CCL2,CCL4,CCL5,IFNG,IL10,IL12B,IL1A,LCN2,TNF
cAMP-mediated signaling	0.000138038	-2.3094	22.8	ADCY1,ADCY2,ADCY4,ADCY5,ADCY8,ADORA2A,ADRA2A,ADRB1,ADRB3,AGTR1,AKAP12,AKAP14,APLNR,CAMK4,CCR4,CHRM1,CHRM2,CHRM3,CNGA2,CXCR2,DUSP1,ENPP6,FPR2,GLP1R,GNAO1,GPR17,GRM4,HCAR2,HRH2,HTR1B,HTR7,LTB4R,NPR3,NPY1R,P2RY14,PDE11A,PDE3A,PDE6H,PDE8B,PDE9A,PKIB,PTGER4,PTGIR,RGS10,RGS14,RGS18,S1PR1,SMPDL3B,VIPR2,XCR1
MIF-mediated Glucocorticoid Regulation	0.000147911	3.60555	40.6	CD14,CD74,LY96,MIF,NFKB2,NFKBIB,NFKBID,NFKBIE,PLA2G2D,PLA2G4A,PLA2G4C,PLA2G5,PTGS2
Fcγ Receptor-mediated Phagocytosis in Macrophages and Monocytes	0.000169824	2.35339	28.3	ACTA2,ACTC1,ACTG2,DGKB,FCGR1A,FCGR2A,FCGR3A/FCGR3B,FYB1,HCK,HMOX1,LCP2,MYO5A,NCF1,PAK1,PIK3C2G,PIK3CG,PLD3,PLD4,PRKCA,PRKCB,PRKD1,PTK2B,RAC2,TLN2,VAV1,WAS
Factors Promoting Cardiogenesis in Vertebrates	0.000177828	-4.33333	25	ACVR1C,ACVR2B,BMP3,BMP6,BMPR1B,BMPR2,FZD2,FZD3,FZD4,GJA5,MAPK10,MYH6,MYH7,MYOCD,NOTUM,NOX4,NPPA,PLCB4,PLCE1,PLCG2,PLCL1,PLCL2,PRKCA,PRKCB,PRKD1,SCN5A,SMAD9,TBX5,TGFBR1,TGFBR3,WNT10B,WNT2,WNT2B,WNT6,WNT7A,WNT9A
Inhibition of Matrix Metalloproteases	0.000204174	-0.534522	37.8	A2M,MMP12,MMP13,MMP14,MMP19,MMP2,MMP25,MMP28,MMP8,MMP9,RECK,THBS2,TIMP1,TIMP3
Pathogenesis of Multiple Sclerosis	0.000251189		83.3	CCL4,CCL5,CCR5,CXCL10,CXCR3
FXR/RXR Activation	0.000269153		26.1	AHSG,APOA1,APOB,APOC2,APOE,APOH,C3,C4A/C4B,CLU,FGA,FGFR4,FOXA1,GC,IL1A,IL1RN,IL36G,KNG1,LIPC,MAPK10,MLXIPL,NR1H4,NR5A2,PLTP,PON1,PPARA,RBP4,SERPINA1,TNF,VLDLR,VTN
Bupropion Degradation	0.000295121	-2.52982	45.5	CYP1A1,CYP1B1,CYP2A6 (includes others),CYP2B6,CYP2E1,CYP2F1,CYP2S1,CYP3A7,CYP4B1,CYP4F8
TNFR2 Signaling	0.000316228	1	40	BIRC3,IKBKE,LTA,NAIP,NFKB2,NFKBIB,NFKBID,NFKBIE,TANK,TNF,TNFAIP3,TNFRSF1B
Colorectal Cancer Metastasis Signaling	0.00040738	0.848528	21.5	ADCY1,ADCY2,ADCY4,ADCY5,ADCY8,BIRC5,FZD2,FZD3,FZD4,IFNG,JAK2,MAPK10,MMP12,MMP13,MMP14,MMP19,MMP2,MMP25,MMP28,MMP8,MMP9,NFKB2,NOS2,PDGFC,PIK3C2G,PIK3CG,PIK3R5,PTGER4,PTGS2,RAC2,RALGDS,RASD1,RHOH,RND2,STAT1,TGFBR1,TLR1,Tlr11,Tlr12,Tlr13,TLR2,TLR5,TLR6,TLR9,TNF,VEGFA,VEGFD,WNT10B,WNT2,WNT2B,WNT6,WNT7A,WNT9A
Phospholipase C Signaling	0.000446684	2.33333	21.5	ADCY1,ADCY2,ADCY4,ADCY5,ADCY8,ARHGEF12,ARHGEF15,BLNK,BTK,CAMK4,CD247,CD3D,CD3E,CD3G,CD79A,FCER1G,FCGR2A,FCGR2B,GRAP2,HMOX1,IGHG1,Ighg2b,ITGAL,ITGB2,ITK,LAT,LCK,LCP2,MEF2B,MYL4,MYL7,MYL9,NFATC2,NFKB2,PLA2G2D,PLA2G4A,PLA2G4C,PLA2G5,PLCB4,PLCE1,PLCG2,PLD3,PLD4,PPP1R14A,PRKCA,PRKCB,PRKD1,RAC2,RALGDS,RASD1,RHOH,RND2,ZAP70
IL-23 Signaling Pathway	0.000457088	2.13809	34.1	FOXP3,HIF1A,IL12B,IL12RB1,IL12RB2,IL21,IL23R,JAK2,NFKB2,PIK3C2G,PIK3CG,PIK3R5,SOCS3,TNF,TNFSF11
Erythropoietin Signaling Pathway	0.000467735	-2.2711	23.5	BIRC3,CD40LG,CSF2RB,Eda,EPOR,GATA1,HBA1/HBA2,HBB,HBQ1,HIF1A,IFNG,IL12B,IL17D,IL1A,IL21,IL36G,JAK2,LTA,LTB,NFKB2,NFKBIB,NFKBID,NFKBIE,PIK3C2G,PIK3CG,PIK3R5,PRKCA,PRKCB,PRKD1,PTPN6,RAC2,RASD1,TNF,TNFSF11,TNFSF13B,TNFSF15,TNFSF8,Tnfsf9
IL-17 Signaling	0.000501187	3.12358	23.6	CCL2,CCL20,CCL22,CD40LG,Chil3/Chil4,CXCL3,Eda,IFNG,IL12B,IL17D,IL1A,IL21,IL36G,JAK2,LCN2,LTA,LTB,MAPK10,MMP13,MMP2,MMP9,NOS2,PDGFC,PIK3C2G,PIK3CG,PIK3R5,PTGS2,RASD1,RGS16,TNF,TNFSF11,TNFSF13B,TNFSF15,TNFSF8,Tnfsf9,VEGFA,VEGFD
Acute Phase Response Signaling	0.000501187	0.96225	23.2	A2M,AHSG,APOA1,APOH,C1R,C1S,C2,C3,C4A/C4B,CFB,F8,FGA,FGB,FGG,FTL,HMOX1,IKBKE,IL1A,IL1RN,IL36G,ITIH2,JAK2,NFKB2,NFKBIB,NFKBID,NFKBIE,NGFR,PIK3CG,RASD1,RBP4,Saa3,SERPINA1,SERPINA3,SOCS1,SOCS3,SOD2,TNF,TNFRSF1B,VWF
Th17 Activation Pathway	0.000524807	3.1305	29.4	BATF,CCL20,CCR6,FCER1G,FOXP3,HIF1A,IFNG,IL10,IL12B,IL12RB1,IL12RB2,IL21,IL21R,IL23R,IRF4,JAK2,NFATC2,NFKB2,PTGER4,SOCS3
Chondroitin Sulfate Degradation (Metazoa)	0.000549541	2.12132	50	CEMIP,Chil3/Chil4,GALNS,GM2A,HEXA,HEXB,HYAL1,HYAL4
Hepatic Cholestasis	0.000588844		22.9	ADCY1,ADCY2,ADCY4,ADCY5,ADCY8,CD14,CD40LG,CYP7B1,Eda,FGFR4,IFNG,IKBKE,IL12B,IL17D,IL1A,IL1RN,IL21,IL36G,LTA,LTB,LY96,MAPK10,NFKB2,NFKBIB,NFKBID,NFKBIE,NGFR,NR1H4,NR5A2,PPARA,PRKCA,PRKCB,PRKD1,TNF,TNFRSF1B,TNFSF11,TNFSF13B,TNFSF15,TNFSF8,Tnfsf9
Gluconeogenesis I	0.000676083	0	41.7	ALDOC,BPGM,ENO1,ENO4,GAPDH,LIPF,MDH1B,ME3,PGAM1,PGK1
Acetone Degradation I (to Methylglyoxal)	0.000676083	-2.7136	39.3	CYP1A1,CYP1B1,CYP2A6 (includes others),CYP2B6,CYP2E1,CYP2F1,CYP2S1,CYP3A7,CYP4A22,CYP4B1,CYP4F8
Phospholipases	0.000758578	1.41421	30	HMOX1,LIPC,LIPG,NOTUM,PLA1A,PLA2G2D,PLA2G4A,PLA2G4C,PLA2G5,PLA2G7,PLA2R1,PLCB4,PLCE1,PLCG2,PLCL1,PLCL2,PLD3,PLD4
IL-4 Signaling	0.000794328		27.5	H2-Eb2,HLA-A,HLA-DMA,HLA-DMB,HLA-DOA,HLA-DOB,HLA-DQA1,HLA-DQB1,HLA-DRB5,HMGA1,IL2RG,INPP5J,IRF4,IRS1,JAK2,NFATC2,PIK3C2G,PIK3CG,PIK3R5,PTPN6,RASD1,SOCS1
Role of IL-17A in Arthritis	0.000851138		31.4	CCL2,CCL20,CCL5,CXCL3,CXCL6,MAPK10,MMP13,NFKB2,NFKBIB,NFKBID,NFKBIE,NOS2,PIK3C2G,PIK3CG,PIK3R5,PTGS2
Gαq Signaling	0.00109648	0.538816	23	ADRA1A,ADRA1B,ADRA1D,AGTR1,AVPR1A,BTK,CAMK4,CHRM1,CHRM3,GNA15,HMOX1,HTR2B,HTR2C,IKBKE,NFATC2,NFKB2,NFKBIB,NFKBID,NFKBIE,PIK3C2G,PIK3CG,PIK3R5,PLCB4,PLCG2,PLD3,PLD4,PRKCA,PRKCB,PRKD1,PTK2B,RAC2,RGS16,RGS18,RHOH,RND2
Eicosanoid Signaling	0.0011749	1	29	ALOX12,ALOX5,CYSLTR2,DPEP1,FPR2,HPGDS,LTB4R,PLA2G2D,PLA2G4A,PLA2G4C,PLA2G5,PLA2G7,PLA2R1,PTGER4,PTGFR,PTGIR,PTGS2,TBXAS1
PI3K Signaling in B Lymphocytes	0.00120226	3.15682	23.5	ATF3,BLK,BLNK,BTK,C3,CAMK4,CARD10,CD180,CD40,CD79A,CR2,FCGR2B,IKBKE,IRS1,MALT1,NFATC2,NFKB2,NFKBIB,NFKBID,NFKBIE,NOTUM,PIK3AP1,PIK3CG,PLCB4,PLCE1,PLCG2,PLCL1,PLCL2,PRKCB,PTPRC,RASD1,VAV1
Gap Junction Signaling	0.00125893		21.8	ACTA2,ACTC1,ACTG2,ADCY1,ADCY2,ADCY4,ADCY5,ADCY8,ADRB1,CAV1,GAD1,GJA5,GJB6,GRIA1,GRIA3,GRIK2,GUCY1A2,HTR2B,HTR2C,NOTUM,NPR1,NPR3,PIK3C2G,PIK3CG,PIK3R5,PLCB4,PLCE1,PLCG2,PLCL1,PLCL2,PRKCA,PRKCB,PRKD1,PRKG1,PRKG2,RASD1,TJP1,TUBA1C,TUBB1,TUBB2B,TUBB3,TUBB4A
Serotonin Receptor Signaling	0.00138038		33.3	ADCY1,ADCY2,ADCY4,ADCY5,ADCY8,DDC,HTR1B,HTR2B,HTR2C,HTR7,IL4I1,MAOA,SLC6A4
iNOS Signaling	0.00151356	3.31662	31.8	CAMK4,CD14,HMGA1,IFNG,IKBKE,IRF1,JAK2,LY96,NFKB2,NFKBIB,NFKBID,NFKBIE,NOS2,STAT1
Cdc42 Signaling	0.00162181	1.29099	22.9	B2M,CD247,CD3D,CD3E,CD3G,CDC42BPA,FCER1G,H2-Eb2,H2-K2/H2-Q9,H2-M2,H2-T10,H2-T22,HLA-A,HLA-DMA,HLA-DMB,HLA-DOA,HLA-DOB,HLA-DQA1,HLA-DQB1,HLA-DRB5,HLA-E,HLA-G,IQGAP3,ITGAL,ITGB2,ITK,MAPK10,MYL4,MYL7,MYL9,PAK1,VAV1,WAS
MSP-RON Signaling In Macrophages Pathway	0.00162181	-2.6	25	CIITA,HLA-DMA,HLA-DMB,HLA-DOA,HLA-DOB,HLA-DQA1,HLA-DQB1,HLA-DRB5,IFNG,IKBKE,IL10,IL12B,ITGB2,JAK2,NFKB2,NOS2,PIK3C2G,PIK3CG,PIK3R5,PTGS2,RASD1,SOCS1,SOCS3,STAT1,TNF
Type II Diabetes Mellitus Signaling	0.00199526	1.34164	22.9	ACSBG1,ACSL1,ADIPOQ,CACNA1E,CACNA1G,CACNA1H,CACNA2D4,CACNB2,CACNG8,CD36,GCK,IKBKE,IRS1,MAPK10,NFKB2,NFKBIB,NFKBID,NFKBIE,NGFR,PIK3C2G,PIK3CG,PIK3R5,PRKAG3,PRKCA,PRKCB,PRKD1,SLC27A3,SLC2A4,SOCS1,SOCS3,TNF,TNFRSF1B
GPCR-Mediated Integration of Enteroendocrine Signaling Exemplified by an L Cell	0.00204174	-0.688247	27.1	ADCY1,ADCY2,ADCY4,ADCY5,ADCY8,ADRB1,ADRB3,CCKAR,CHRM2,GAL,GLP1R,GNA15,GRP,NOTUM,PLCB4,PLCE1,PLCG2,PLCL1,PLCL2
Superpathway of Melatonin Degradation	0.00204174	-2.84019	30	CYP1A1,CYP1B1,CYP2A6 (includes others),CYP2B6,CYP2E1,CYP2F1,CYP2S1,CYP3A7,CYP4B1,CYP4F8,IL4I1,MAOA,Sult1a1,Sult1d1,UGT1A6
HIF1α Signaling	0.0020893	0.308607	21.2	ADM,ADRA1B,BMP6,CAMK4,CDKN1A,CYBB,EGLN3,FLT1,FOXP3,GCK,HIF1A,HK2,HK3,HMOX1,IGF1,IGF2,KDR,MMP12,MMP13,MMP14,MMP19,MMP2,MMP25,MMP28,MMP8,MMP9,NCF1,NOS2,NOX4,PDGFC,PIK3C2G,PIK3CG,PIK3R5,PLCG2,PRKCA,PRKCB,PRKD1,RASD1,SLC2A1,SLC2A4,VEGFA,VEGFD
MSP-RON Signaling Pathway	0.0020893		29.1	ACTA2,ACTC1,ACTG2,CCL2,CSF2RB,IFNG,IL12B,IL3RA,ITGB2,JAK2,NOS2,PIK3C2G,PIK3CG,PIK3R5,TLR2,TNF
eNOS Signaling	0.00239883	-2.41404	22.2	ADCY1,ADCY2,ADCY4,ADCY5,ADCY8,AQP1,AQP7,BDKRB1,BDKRB2,CAMK4,CAV1,CCNA2,CHRM1,CHRM2,CHRM3,CNGA2,ESR2,FLT1,GUCY1A2,KDR,KNG1,LPAR4,PDGFC,PIK3C2G,PIK3CG,PIK3R5,PLCG2,PRKAG3,PRKCA,PRKCB,PRKD1,PRKG1,VEGFA,VEGFD
Hepatic Fibrosis Signaling Pathway	0.00251189	-0.5	19	ACTA2,ACVR1C,ACVR2B,AGTR1,BMPR2,CACNA1E,CAMK4,CCL2,CCL5,CD40,CD40LG,CYBB,FLT1,FTH1,FTL,FZD2,FZD3,FZD4,HIF1A,IKBKE,IL1A,IL1RN,IL36G,ITGAL,ITGB2,JAK2,KDR,KLF9,MAPK10,MMP13,MYL4,MYL7,MYL9,MYLK3,NCF1,NFKB2,NFKBIB,NFKBID,NFKBIE,NGFR,NOX4,PDGFC,PDGFRA,PIK3C2G,PIK3CG,PIK3R5,PLCG2,PRKCA,PRKCB,PRKD1,RAC2,RASD1,RHOH,RND2,SOD2,TGFBR1,TGFBR3,TIMP1,TNF,TNFRSF1B,VCAM1,VEGFA,VEGFD,WNT10B,WNT2,WNT2B,WNT6,WNT7A,W…
Tec Kinase Signaling	0.0025704	2.19089	21.8	ACTA2,ACTC1,ACTG2,BLK,BMX,BTK,FCER1G,GNA15,GNAO1,HCK,ITGAL,ITGB2,ITK,JAK2,LCK,MAPK10,NFKB2,PAK1,PIK3C2G,PIK3CG,PIK3R5,PLCG2,PRKCA,PRKCB,PRKD1,PTK2B,RAC2,RHOH,RND2,STAT1,STAT2,TEC,TNF,TNFRSF25,VAV1,WAS
Nicotine Degradation III	0.00301995	-3.05085	29.8	ADH7,AOX1,CYP1A1,CYP1B1,CYP2A6 (includes others),CYP2B6,CYP2E1,CYP2F1,CYP2S1,CYP3A7,CYP4B1,CYP4F8,FMO5,UGT1A6
IL-10 Signaling	0.00301995		26.9	BLVRB,CCR5,CD14,FCGR2A,FCGR2B,HMOX1,IKBKE,IL10,IL10RA,IL1A,IL1RN,IL36G,NFKB2,NFKBIB,NFKBID,NFKBIE,SOCS3,TNF
Extrinsic Prothrombin Activation Pathway	0.00316228		43.8	F10,F13A1,F5,FGA,FGB,FGG,THBD
IL-9 Signaling	0.00316228	0.904534	33.3	BCL3,IL2RG,IL9R,IRS1,NFKB2,PIK3C2G,PIK3CG,PIK3R5,SOCS3,STAT1,TNF
Role of IL-17A in Psoriasis	0.00363078	0.447214	55.6	CCL20,CXCL3,CXCL6,S100A8,S100A9
Nitric Oxide Signaling in the Cardiovascular System	0.00380189	-1.70561	24.2	ADRB1,ADRB3,BDKRB2,CACNA1E,CAMK4,CAV1,CHRM1,FLT1,GUCY1A2,KDR,KNG1,PDGFC,PIK3C2G,PIK3CG,PIK3R5,PRKCA,PRKCB,PRKD1,PRKG1,PRKG2,RYR2,VEGFA,VEGFD
Phagosome Maturation	0.00389045		22.1	ATP6V0A4,ATP6V0C,ATP6V0D2,ATP6V1B1,B2M,CTSB,CTSC,CTSD,CTSH,CTSK,CTSS,CTSW,CTSZ,CYBB,DYNLRB2,HLA-A,HLA-DRB5,HLA-E,NCF1,NOX4,PRDX1,PRDX5,RAB7B,TAP1,TCIRG1,TUBA1C,TUBB1,TUBB2B,TUBB3,TUBB4A,TUBE1
CCR5 Signaling in Macrophages	0.00398107	1.26491	24.4	CACNA1E,CACNA1G,CACNA1H,CACNA2D4,CACNB2,CACNG8,CAMK4,CCL4,CCL5,CCR5,CD247,CD3D,CD3E,CD3G,CD4,FCER1G,MAPK10,PLCG2,PRKCA,PRKCB,PRKD1,PTK2B
Death Receptor Signaling	0.00398107	1.09109	24.4	ACTA2,ACTC1,ACTG2,ARHGDIB,BID,BIRC3,HSPB7,IKBKE,NAIP,NFKB2,NFKBIB,NFKBID,NFKBIE,PARP10,PARP11,PARP14,PARP9,TANK,TNF,TNFRSF1B,TNFRSF25,TNFSF15
Endothelin-1 Signaling	0.00398107	1.80839	21	ADCY1,ADCY2,ADCY4,ADCY5,ADCY8,CASP1,CASP4,EDNRB,GNA15,GNAO1,GUCY1A2,HMOX1,MAPK10,MAPK15,NOS2,NOTUM,PIK3C2G,PIK3CG,PIK3R5,PLA2G2D,PLA2G4A,PLA2G4C,PLA2G5,PLA2G7,PLA2R1,PLCB4,PLCE1,PLCG2,PLCL1,PLCL2,PLD3,PLD4,PRKCA,PRKCB,PRKD1,PTGS2,RASD1,SHE
Systemic Lupus Erythematosus In T Cell Signaling Pathway	0.00398107	4.82418	19.2	B2M,CAMK4,CASP1,CASP4,CD247,CD28,CD3D,CD3E,CD3G,CD40LG,CD44,CD80,CD86,FCER1G,FOXP3,H2-Eb2,H2-K2/H2-Q9,H2-M2,H2-T10,H2-T22,HLA-A,HLA-DMA,HLA-DMB,HLA-DOA,HLA-DOB,HLA-DQA1,HLA-DQB1,HLA-DRB5,HLA-E,HLA-G,ICOS,IL10,IL12B,IL21,IRF4,ITGAL,LAT,NFATC2,NOS2,PIK3C2G,PIK3CG,PIK3R5,PPP2R2B,RAC2,RASD1,RHOH,RND2,Trac,Trav4-4-dv10,Trbc1,Trbc2,Trbv16,Trbv19,Trbv20,Trbv3,Trbv4,Trbv5,VAV1
Pancreatic Adenocarcinoma Signaling	0.0042658	1.78885	23.4	BIRC5,CCNE1,CDKN1A,CDKN2A,CYP2E1,E2F7,E2F8,HMOX1,JAK2,MAPK10,MMP9,NFKB2,PDGFC,PIK3C2G,PIK3CG,PIK3R5,PLD3,PLD4,PTGS2,RAD51,RALGDS,STAT1,TGFBR1,VEGFA,VEGFD
GABA Receptor Signaling	0.00467735		24.2	ADCY1,ADCY2,ADCY4,ADCY5,ADCY8,ALDH5A1,CACNA1E,CACNA1G,CACNA1H,CACNA2D4,CACNB2,CACNG8,GABRA3,GABRP,GABRQ,GAD1,KCNH2,KCNN1,KCNN3,KCNN4,SLC6A12,UBD
Synaptic Long Term Depression	0.0047863	-1	20.8	CACNA1E,CACNA1G,CACNA1H,CACNA2D4,CACNB2,CACNG8,GAD1,GNA15,GNAO1,GRIA1,GRIA3,GRM4,GUCY1A2,IGF1,IGF1R,NOS2,NOTUM,NPR1,NPR3,PLA2G2D,PLA2G4A,PLA2G4C,PLA2G5,PLA2G7,PLA2R1,PLCB4,PLCE1,PLCG2,PLCL1,PLCL2,PPP2R2B,PRKCA,PRKCB,PRKD1,PRKG1,PRKG2,RASD1,RYR2
Dermatan Sulfate Degradation (Metazoa)	0.0047863	1.88982	41.2	CEMIP,Chil3/Chil4,GM2A,HEXA,HEXB,HYAL1,HYAL4
Melatonin Degradation I	0.00562341	-3.05085	28.9	CYP1A1,CYP1B1,CYP2A6 (includes others),CYP2B6,CYP2E1,CYP2F1,CYP2S1,CYP3A7,CYP4B1,CYP4F8,Sult1a1,Sult1d1,UGT1A6
IL-8 Signaling	0.00588844	0.666667	20.4	ANGPT1,ARRB2,CR2,CSTB,CXCR2,CYBB,FLT1,HMOX1,IKBKE,ITGAX,ITGB2,KDR,MAPK10,MMP2,MMP9,MYL7,MYL9,NCF1,NFKBIB,NOX4,PDGFC,PIK3C2G,PIK3CG,PIK3R5,PLD3,PLD4,PRKCA,PRKCB,PRKD1,PTGS2,PTK2B,RAC2,RASD1,RHOH,RND2,TEK,VCAM1,VEGFA,VEGFD
Endocannabinoid Neuronal Synapse Pathway	0.00616595	-0.377964	22	ADCY1,ADCY2,ADCY4,ADCY5,ADCY8,CACNA1E,CACNA1G,CACNA1H,CACNA2D4,CACNB2,CACNG8,GNA15,GNAO1,GRIA1,GRIA3,GRIN2A,KCNJ3,KCNJ5,KCNJ9,MAPK10,MAPK15,NOTUM,PLCB4,PLCE1,PLCG2,PLCL1,PLCL2,PTGS2
White Adipose Tissue Browning Pathway	0.00616595	-3.02372	22	ADCY1,ADCY2,ADCY4,ADCY5,ADCY8,ADRB3,BDNF,CACNA1E,CACNA1G,CACNA1H,CACNA2D4,CACNB2,CACNG8,CAMP,FCER1G,FGFR3,FGFR4,GUCY1A2,KDR,NPPA,NPR1,PLIN1,PPARA,PRKAG3,PRKG1,PRKG2,RUNX1T1,VEGFA
Renin-Angiotensin Signaling	0.00645654	1.14708	22.4	ACE,ADCY1,ADCY2,ADCY4,ADCY5,ADCY8,AGTR1,CCL2,CCL5,JAK2,MAPK10,NFKB2,PAK1,PIK3C2G,PIK3CG,PIK3R5,PLCG2,PRKCA,PRKCB,PRKD1,PTK2B,PTPN6,RASD1,SHE,STAT1,TNF
Epithelial Adherens Junction Signaling	0.00660693		21.4	ACTA2,ACTC1,ACTG2,ACTN2,ACVR1C,ACVR2B,BMPR2,CDH2,FGF1,JUP,MYH10,MYH11,MYH6,MYH7,MYL4,MYL7,MYL9,NECTIN3,NOTCH3,NOTCH4,RASD1,SORBS1,TGFBR1,TGFBR3,TUBA1C,TUBB1,TUBB2B,TUBB3,TUBB4A,VCL,WAS
FAT10 Cancer Signaling Pathway	0.00691831	0.83205	28.3	ACVR1C,ACVR2B,BMPR2,IFNG,IKBKE,MAD2L1,NFKB2,NGFR,TGFBR1,TGFBR3,TNF,TNFRSF1B,UBD
Regulation of IL-2 Expression in Activated and Anergic T Lymphocytes	0.0074131		23.6	CAMK4,CD247,CD28,CD3D,CD3E,CD3G,CD80,IKBKE,LAT,MALT1,MAPK10,NFATC2,NFKB2,NFKBIB,NFKBID,NFKBIE,PLCG2,RASD1,TGFBR1,VAV1,ZAP70
Gαi Signaling	0.00758578	-0.816497	22	ADCY1,ADCY2,ADCY4,ADCY5,ADCY8,ADRA2A,AGTR1,APLNR,CAV1,CCR4,CHRM2,CXCR2,FPR2,GPR17,GRM4,HCAR2,HTR1B,LTB4R,NPR3,NPY1R,P2RY14,RALGDS,RASD1,RGS10,RGS14,S1PR1,XCR1
Bladder Cancer Signaling	0.00794328	-2.64575	23.2	CDKN1A,CDKN2A,FGF1,FGF10,FGF11,FGF12,FGF18,FGF7,FGFR3,MMP12,MMP13,MMP14,MMP19,MMP2,MMP25,MMP28,MMP8,MMP9,PDGFC,RASD1,VEGFA,VEGFD
Role of JAK2 in Hormone-like Cytokine Signaling	0.00812831		31.2	EPOR,GHR,IRS1,JAK2,PTPN6,SH2B2,SIRPA,SOCS1,SOCS3,STAT1
Apelin Endothelial Signaling Pathway	0.00891251	1.04257	22.1	ADCY1,ADCY2,ADCY4,ADCY5,ADCY8,ANGPT1,APLNR,CAMK4,CCL2,GNAO1,HIF1A,MAPK10,MEF2B,NFKB2,PIK3C2G,PIK3CG,PIK3R5,PLCB4,PRKAG3,PRKCA,PRKCB,PRKD1,RASD1,TEK,VCAM1
Differential Regulation of Cytokine Production in Macrophages and T Helper Cells by IL-17A and IL-17F	0.0104713	2.44949	40	CCL2,CCL4,CCL5,IL10,IL12B,TNF
Wnt/β-catenin Signaling	0.0109648	0.365148	20.2	ACVR1C,ACVR2B,BMPR2,CD44,CDH2,CDH5,CDKN2A,FRZB,FZD2,FZD3,FZD4,GNAO1,MAP4K1,NR5A2,PPP2R2B,SFRP1,SFRP5,SOX11,SOX13,SOX18,SOX2,SOX6,SOX7,SOX8,TGFBR1,TGFBR3,UBD,WIF1,WNT10B,WNT2,WNT2B,WNT6,WNT7A,WNT9A
ILK Signaling	0.0109648	-1.06066	20	ACTA2,ACTC1,ACTG2,ACTN2,FERMT2,HIF1A,IRS1,ITGB2,ITGB7,ITGB8,LIMS2,MAPK10,MMP9,MYH10,MYH11,MYH6,MYH7,MYL4,MYL7,MYL9,NFKB2,NOS2,PDGFC,PIK3C2G,PIK3CG,PIK3R5,PPP2R2B,PTGS2,RAC2,RHOH,RND2,TGFB1I1,TNF,VCL,VEGFA,VEGFD
Maturity Onset Diabetes of Young (MODY) Signaling	0.0114815		25.9	ADIPOQ,APOA1,APOB,APOC2,APOE,APOH,APOL6,BLK,CACNA1E,FABP1,GAPDH,GCK,KLF11,NFKB2
Role of MAPK Signaling in Inhibiting the Pathogenesis of Influenza	0.0114815	1.69775	24.3	CCL2,CCL5,CXCL10,IFNG,MAPK10,NFKB2,NFKBIB,NFKBID,NFKBIE,PLA2G2D,PLA2G4A,PLA2G4C,PLA2G5,PLA2G7,PLA2R1,PTGS2,TNF
Cell Cycle: G2/M DNA Damage Checkpoint Regulation	0.0120226	-0.83205	26.5	AURKA,BRCA1,CCNB1,CCNB2,CDC25C,CDK1,CDKN1A,CDKN2A,CHEK1,CKS1B,PKMYT1,PLK1,TOP2A
Cytotoxic T Lymphocyte-mediated Apoptosis of Target Cells	0.0123027	2.44949	31	B2M,BID,CD247,CD3D,CD3E,CD3G,FCER1G,HLA-A,HLA-E
B Cell Receptor Signaling	0.0128825	3.02372	19.9	BCL2A1,BLNK,BTK,CAMK4,CARD10,CD22,CD79A,EGR1,FCGR2A,FCGR2B,IGHG1,Ighg2b,IGHM,IKBKE,INPP5J,MALT1,MAP3K6,NFATC2,NFKB2,NFKBIB,NFKBID,NFKBIE,PIK3AP1,PIK3C2G,PIK3CG,PIK3R5,PLCG2,POU2F2,PRKCB,PTK2B,PTPN6,PTPRC,RAC2,RASD1,VAV1
Neuropathic Pain Signaling In Dorsal Horn Neurons	0.0128825	-1.70561	22.2	BDNF,CAMK4,GRIA1,GRIA3,GRIN2A,GRM4,KCNH2,KCNN1,KCNN3,KCNN4,NOTUM,PIK3C2G,PIK3CG,PIK3R5,PLCB4,PLCE1,PLCG2,PLCL1,PLCL2,PRKCA,PRKCB,PRKD1
Xenobiotic Metabolism Signaling	0.0131826		18.6	AHRR,ALDH18A1,ALDH1A1,ALDH1L2,ALDH2,ALDH5A1,ALDH6A1,CAMK4,CES1,Ces1e,Ces1g,CHST10,CHST4,CHST7,CYP1A1,CYP1B1,CYP2B6,CYP3A7,FMO1,FMO2,FMO3,FMO4,FMO5,Fmo6,FTL,GSTA3,GSTA5,GSTK1,GSTM5,HMOX1,HS3ST1,IL1A,IL4I1,MAOA,MAP3K6,NFKB2,NOS2,PIK3C2G,PIK3CG,PIK3R5,PPP2R2B,PRKCA,PRKCB,PRKD1,RASD1,Sult1d1,TNF,UGT1A6,UGT8
Caveolar-mediated Endocytosis Signaling	0.0131826		23.9	ACTA2,ACTC1,ACTG2,B2M,CAV1,CD48,HLA-A,HLA-E,ITGA2B,ITGA8,ITGAE,ITGAL,ITGAX,ITGB2,ITGB7,ITGB8,PRKCA
Sphingosine-1-phosphate Signaling	0.0134896	0.426401	21.6	ACER2,ADCY1,ADCY2,ADCY4,ADCY5,ADCY8,CASP1,CASP4,NOTUM,PDGFC,PDGFRA,PIK3C2G,PIK3CG,PIK3R5,PLCB4,PLCE1,PLCG2,PLCL1,PLCL2,PTK2B,RAC2,RHOH,RND2,S1PR1
Opioid Signaling Pathway	0.0134896	-0.324443	18.9	ADCY1,ADCY2,ADCY4,ADCY5,ADCY8,ARRB2,BLK,CACNA1E,CACNA1G,CACNA1H,CACNA2D4,CACNB2,CACNG8,CAMK4,FOSB,GNAO1,GRIN2A,HCK,KCNJ3,KCNJ5,KCNJ9,LCK,MAPK15,NFKB2,OGFR,PDYN,PIK3C2G,PIK3CG,PRKCA,PRKCB,PRKD1,RAC2,RASD1,RGS1,RGS10,RGS14,RGS16,RGS17,RGS18,RGS6,RGS9,RPS6KA6,RYR2,SCN7A,SLC12A5
Xenobiotic Metabolism AHR Signaling Pathway	0.0138038	-1.41421	23.4	AHRR,ALDH18A1,ALDH1A1,ALDH1L2,ALDH2,ALDH5A1,ALDH6A1,CYP1A1,CYP1B1,GSTA3,GSTA5,GSTK1,GSTM5,IL1A,NFKB2,PON1,TNF,UGT1A6
Regulation Of The Epithelial Mesenchymal Transition By Growth Factors Pathway	0.0151356	1.09545	19.6	CD40LG,CDH2,EGR1,FGF1,FGF10,FGF11,FGF12,FGF18,FGF7,FGFR3,FGFR4,ID2,IKBKE,JAK2,LTA,LTB,MAPK10,MEST,MMP2,MMP9,NFKB2,NGFR,PARD6G,PDGFC,PDGFRA,PIK3C2G,PIK3CG,PIK3R5,RASD1,TGFBR1,TNF,TNFRSF1B,TNFSF11,TNFSF13B,TNFSF15,TNFSF8
Toll-like Receptor Signaling	0.0151356	1.26491	23.6	CD14,IL12B,IL1A,IL1RN,IL36G,LY96,NFKB2,PPARA,TICAM2,TLR1,TLR2,TLR5,TLR6,TLR9,TNF,TNFAIP3,UBD
Glucocorticoid Receptor Signaling	0.0154882		17.4	A2M,AR,BRCA1,CAV1,CCL2,CCL5,CD163,CD247,CD3D,CD3E,CD3G,CDKN1A,CSF2RB,CXCL3,CXCR2,DUSP1,FCGR1A,FGG,GHR,IFNG,IGF1,IKBKE,IL10,IL10RA,IL12RB1,IL12RB2,IL15RA,IL17RD,IL1A,IL1RN,IL21R,IL22RA1,IL22RA2,IL27RA,IL2RA,IL2RB,IL2RG,IL3RA,IL7R,IL9R,JAK2,KRT79,KRT80,MAPK10,MMP13,MMP2,MMP8,MMP9,NFATC2,NFKBIB,NFKBID,NFKBIE,NOS2,NPPA,PCK1,PDK4,PIK3C2G,PIK3CG,PIK3R5,PLA2G2D,PLA2G4A,PLA2G4C,PLA2G5,PLAU,PRKAG3,PTGS2,R…
Role of JAK1, JAK2 and TYK2 in Interferon Signaling	0.017378	0	33.3	IFNG,JAK2,NFKB2,PTPN6,SOCS1,STAT1,STAT2
Leptin Signaling in Obesity	0.017378	0	23.3	ADCY1,ADCY2,ADCY4,ADCY5,ADCY8,JAK2,NOTUM,PDE3A,PIK3C2G,PIK3CG,PIK3R5,PLCB4,PLCE1,PLCG2,PLCL1,PLCL2,SOCS3
VEGF Signaling	0.0177828	-0.447214	21.9	ACTA2,ACTC1,ACTG2,ACTN2,FLT1,HIF1A,KDR,PDGFC,PIK3C2G,PIK3CG,PIK3R5,PLCG2,PRKCA,PRKCB,PTK2B,PTPN6,RASD1,SH2D2A,VCL,VEGFA,VEGFD
Osteoarthritis Pathway	0.018197	0.169031	19	ACVRL1,ADAMTS4,ADAMTS5,ADIPOQ,BMPR2,CASP1,CASP4,CXCR2,EPAS1,FGF18,FGFR3,FRZB,FZD2,FZD3,FZD4,HIF1A,ITGAL,ITGB2,ITLN1,MMP12,MMP13,MMP9,NAMPT,NFKB2,NOS2,PDGFC,PRKAG3,PTGS2,RBP4,S100A8,S100A9,SMAD6,SMAD9,TGFBR1,TIMP3,TLR2,TNF,TNFRSF1B,VEGFA,VEGFD
Ethanol Degradation II	0.0186209	-1.41421	30.8	ACSL1,ACSS3,Adh6a,ADH7,ADHFE1,ALDH1A1,ALDH2,DHRS9
Xanthine and Xanthosine Salvage	0.0186209		100	LACC1,PNP
B Cell Activating Factor Signaling	0.0186209	2.12132	26.8	IKBKE,MAPK10,NFATC2,NFKB2,NFKBIB,NFKBID,NFKBIE,TNFRSF13B,TNFRSF13C,TNFRSF17,TNFSF13B
Glioblastoma Multiforme Signaling	0.0186209	-2.11695	19.8	CCNE1,CDKN1A,CDKN2A,E2F7,E2F8,FZD2,FZD3,FZD4,IGF1,IGF1R,IGF2,NOTUM,PDGFC,PDGFRA,PIK3C2G,PIK3CG,PIK3R5,PLCB4,PLCE1,PLCG2,PLCL1,PLCL2,RAC2,RASD1,RHOH,RND2,WNT10B,WNT2,WNT2B,WNT6,WNT7A,WNT9A
Human Embryonic Stem Cell Pluripotency	0.0190546		20.5	BDNF,BMP3,BMP6,BMPR2,FGFR3,FGFR4,FZD2,FZD3,FZD4,INHBA,NTF3,NTRK1,PDGFC,PDGFRA,PIK3C2G,PIK3CG,PIK3R5,S1PR1,SMAD6,SOX2,TGFBR1,WNT10B,WNT2,WNT2B,WNT6,WNT7A,WNT9A
Clathrin-mediated Endocytosis Signaling	0.0194984		19.3	ACTA2,ACTC1,ACTG2,AMPH,APOA1,APOB,APOC2,APOE,ARRB2,CLU,FGF1,FGF10,FGF11,FGF12,FGF18,FGF7,IGF1,ITGB2,ITGB7,ITGB8,LYZ,NUMB,PDGFC,PIK3C2G,PIK3CG,PIK3R5,PON1,RBP4,S100A8,SERPINA1,SH3GL2,SH3GL3,UBD,VEGFA,VEGFD
TR/RXR Activation	0.0204174		22.5	ADRB1,BCL3,CAMK4,ENO1,F10,FGA,HIF1A,KLF9,PCK1,PIK3C2G,PIK3CG,PIK3R5,RCAN2,SLC2A1,SYT12,SYT2,THRSP,UCP3
PPARα/RXRα Activation	0.020893	-1.2792	19.2	ACVR1C,ACVR2B,ADCY1,ADCY2,ADCY4,ADCY5,ADCY8,ADIPOQ,APOA1,BCL3,BMPR2,CD36,CHD5,GHR,GNA15,IKBKE,IRS1,JAK2,NFKB2,NFKBIB,NFKBID,NFKBIE,NOTUM,PLCB4,PLCE1,PLCG2,PLCL1,PLCL2,PPARA,PRKAG3,PRKCA,PRKCB,RASD1,TGFBR1,TGFBR3
GPCR-Mediated Nutrient Sensing in Enteroendocrine Cells	0.0223872	-1.04257	20.9	ADCY1,ADCY2,ADCY4,ADCY5,ADCY8,CACNA1E,CACNA1G,CACNA1H,CACNA2D4,CACNB2,CACNG8,FFAR1,FFAR2,GNA15,NOTUM,PLCB4,PLCE1,PLCG2,PLCL1,PLCL2,PRKCA,PRKCB,PRKD1
FcγRIIB Signaling in B Lymphocytes	0.0223872	1	22.7	BLNK,BTK,CACNA1E,CACNA1G,CACNA1H,CACNA2D4,CACNB2,CACNG8,CD79A,DOK1,FCGR2B,MAPK10,PIK3C2G,PIK3CG,PIK3R5,PLCG2,RASD1
CD40 Signaling	0.0229087	0	23.4	CD40,CD40LG,IKBKE,LTA,MAPK10,NFKB2,NFKBIB,NFKBID,NFKBIE,PIK3C2G,PIK3CG,PIK3R5,PTGS2,TANK,TNFAIP3
Gα12/13 Signaling	0.0229087	1.70561	20.3	BTK,CDH13,CDH17,CDH19,CDH2,CDH26,CDH5,CDH6,IKBKE,LPAR4,MAPK10,MEF2B,MYL4,MYL7,MYL9,NFKB2,NFKBIB,NFKBID,NFKBIE,PIK3C2G,PIK3CG,PIK3R5,PTK2B,RASD1,TEC,VAV1
PTEN Signaling	0.0245471	1.22474	20	BMPR1B,BMPR2,CDKN1A,FGFR3,FGFR4,FLT1,FOXO6,GHR,IGF1R,IKBKE,INPP5J,ITGAL,ITGB2,KDR,MAGIX,NFKB2,NGFR,NTRK1,PDGFRA,PIK3CG,PIK3R5,PREX2,RAC2,RASD1,TGFBR1,TGFBR3,TNFRSF11A
TNFR1 Signaling	0.0245471	1.50756	25	BID,BIRC3,IKBKE,NAIP,NFKB2,NFKBIB,NFKBID,NFKBIE,PAK1,TANK,TNF,TNFAIP3
GDP-glucose Biosynthesis	0.0245471	0	44.4	GCK,HK2,HK3,PGM5
Relaxin Signaling	0.0245471	-2.52357	19.7	ADCY1,ADCY2,ADCY4,ADCY5,ADCY8,ENPP6,GAD1,GNA15,GNAO1,GUCY1A2,MMP9,NFKB2,NFKBIB,NFKBID,NFKBIE,NOS2,NPR1,NPR3,PDE11A,PDE3A,PDE6H,PDE8B,PDE9A,PIK3C2G,PIK3CG,PIK3R5,RXFP1,SMPDL3B,VEGFA
NF-κB Activation by Viruses	0.0251189	2.32379	22.4	CCR5,CD4,CR2,IKBKE,LCK,NFKB2,NFKBIB,NFKBID,NFKBIE,PIK3C2G,PIK3CG,PIK3R5,PRKCA,PRKCB,PRKD1,RASD1,TNFRSF14
Xenobiotic Metabolism CAR Signaling Pathway	0.0275423	-3.53553	19.2	ALDH18A1,ALDH1A1,ALDH1L2,ALDH2,ALDH5A1,ALDH6A1,CHST10,CHST4,CHST7,CYP1A1,Cyp2b19,CYP2B6,CYP3A7,FMO1,FMO2,FMO3,FMO4,FMO5,Fmo6,GSTA3,GSTA5,GSTK1,GSTM5,HS3ST1,NOS2,PPP2R2B,PRKCA,PRKCB,PRKD1,Sult1d1,UGT1A6,UGT8
Estrogen Biosynthesis	0.0275423	-2.52982	26.3	CYP1A1,CYP1B1,CYP2A6 (includes others),CYP2B6,CYP2E1,CYP2F1,CYP2S1,CYP3A7,CYP4B1,CYP4F8
FAT10 Signaling Pathway	0.0275423	2.44949	33.3	IFNG,PSMA8,PSME1,PSME2,TNF,UBD
PCP pathway	0.0281838	-1.60357	23.3	CTHRC1,FZD2,FZD3,FZD4,MAPK10,PFN1,PRICKLE1,ROR2,WNT10B,WNT2,WNT2B,WNT6,WNT7A,WNT9A
IL-7 Signaling Pathway	0.0281838	2.32379	22.1	BAK1,FOXO6,IFNG,Igha,IGHG1,Ighg2b,Ighg2c,IGHM,IL2RG,IL7,IL7R,PIK3C2G,PIK3CG,PIK3R5,SLC2A1,SOCS1,STAT1
Glycolysis I	0.0288403	1.13389	30.4	ALDOC,BPGM,ENO1,ENO4,GAPDH,PGAM1,PGK1
Actin Cytoskeleton Signaling	0.0295121	-1.4	18.3	ACTA2,ACTC1,ACTG2,ACTN2,ARHGEF12,CD14,CYFIP2,FGF1,FGF10,FGF11,FGF12,FGF18,FGF7,GSN,IQGAP3,ITGAL,ITGB2,KNG1,MATK,MYH10,MYH11,MYH6,MYH7,MYL4,MYL7,MYL9,MYLK3,NCKAP1L,PAK1,PDGFC,PFN1,PIK3C2G,PIK3CG,PIK3R5,RAC2,RASD1,TLN2,VAV1,VCL,WAS
Airway Inflammation in Asthma	0.0295121		28.6	CCL2,CCL20,IFNG,IL10,IL12B,MMP9,PRG2,TSLP
Sertoli Cell-Sertoli Cell Junction Signaling	0.0323594		18.6	A2M,ACTA2,ACTC1,ACTG2,ACTN2,CLDN10,CLDN23,CLDN4,CLDN5,EPB41,GUCY1A2,ITGAL,ITGB2,JUP,MAP3K6,MAPK10,NECTIN3,NOS2,PRKG1,PRKG2,RASD1,SORBS1,SPTA1,SPTB,SPTBN1,TGFBR3,TJP1,TNF,TUBA1C,TUBB1,TUBB2B,TUBB3,TUBB4A,VCL,WAS
Molecular Mechanisms of Cancer	0.0338844		17	ADCY1,ADCY2,ADCY4,ADCY5,ADCY8,ARHGEF12,ARHGEF15,AURKA,BAK1,BID,BIRC3,BMP3,BMP6,BMPR1B,BMPR2,BRCA1,CCNE1,CDC25C,CDK1,CDKN1A,CDKN2A,CHEK1,E2F7,E2F8,FANCD2,FZD2,FZD3,FZD4,GNA15,GNAO1,HIF1A,IRS1,ITGAL,ITGB2,JAK2,MAPK10,NAIP,NFKB2,NFKBIB,NFKBID,NFKBIE,PAK1,PIK3C2G,PIK3CG,PIK3R5,PLCB4,PRKCA,PRKCB,PRKD1,RAC2,RALGDS,RASD1,RASGRF2,RASGRP1,RHOH,RND2,SMAD6,SMAD9,STK36,TGFBR1,WNT10B,WNT2,WNT2B,WNT6,WNT7A,WNT…
Noradrenaline and Adrenaline Degradation	0.0354813	-1.41421	27.6	Adh6a,ADH7,ADHFE1,ALDH1A1,ALDH2,DHRS9,IL4I1,MAOA
Salvage Pathways of Pyrimidine Deoxyribonucleotides	0.0363078		50	APOBEC3B,TK1,TYMP
Trehalose Degradation II (Trehalase)	0.0363078		50	GCK,HK2,HK3
Tryptophan Degradation to 2-amino-3-carboxymuconate Semialdehyde	0.0363078		50	AFMID,IDO1,KYNU
Glucose and Glucose-1-phosphate Degradation	0.0363078	0	40	GCK,HK2,HK3,PGM5
Prostanoid Biosynthesis	0.0363078		40	CYP2S1,HPGDS,PTGS2,TBXAS1
Apelin Cardiomyocyte Signaling Pathway	0.0363078	-1.78885	20.6	APLNR,HIF1A,MAPK10,MAPK15,MYL4,MYL7,MYL9,NOTUM,PIK3C2G,PIK3CG,PIK3R5,PLCB4,PLCE1,PLCG2,PLCL1,PLCL2,PRKCA,PRKCB,PRKD1,SLC9A2
HMGB1 Signaling	0.0389045	2.18282	19	CCL2,CD40LG,Eda,IFNG,IL12B,IL17D,IL1A,IL21,IL36G,LTA,LTB,MAPK10,NFKB2,NGFR,PIK3C2G,PIK3CG,PIK3R5,RAC2,RASD1,RHOH,RND2,TNF,TNFRSF1B,TNFSF11,TNFSF13B,TNFSF15,TNFSF8,Tnfsf9,VCAM1
Angiopoietin Signaling	0.0389045	-1.1547	21.6	ANGPT1,BIRC5,DOK2,IKBKE,NFKB2,NFKBIB,NFKBID,NFKBIE,PAK1,PIK3C2G,PIK3CG,PIK3R5,RASD1,TEK,TIE1,TNIP1
Gαs Signaling	0.0398107	-0.894427	20.2	ADCY1,ADCY2,ADCY4,ADCY5,ADCY8,ADD2,ADORA2A,ADRB1,ADRB3,CHRM1,CHRM3,CNGA2,GLP1R,HCAR2,HCK,HRH2,HTR7,PTGER4,PTGIR,RYR2,VIPR2
TWEAK Signaling	0.040738	-0.333333	25.7	BID,BIRC3,IKBKE,NAIP,NFKB2,NFKBIB,NFKBID,NFKBIE,TNFRSF25
IL-6 Signaling	0.042658	1.70561	19.5	A2M,CD14,HSPB7,IKBKE,IL1A,IL1RN,IL36G,JAK2,MAPK10,NFKB2,NFKBIB,NFKBID,NFKBIE,NGFR,PIK3C2G,PIK3CG,PIK3R5,RASD1,SOCS1,SOCS3,TNF,TNFAIP6,TNFRSF1B,VEGFA
RANK Signaling in Osteoclasts	0.0436516	1.60357	20.7	BIRC3,CAMK4,GSN,IKBKE,MAP3K6,MAPK10,MITF,NFATC2,NFKB2,NFKBIB,NFKBID,NFKBIE,PIK3C2G,PIK3CG,PIK3R5,PTK2B,TNFRSF11A,TNFSF11
Paxillin Signaling	0.0436516	-1.1547	20	ACTA2,ACTC1,ACTG2,ACTN2,ITGA2B,ITGA8,ITGAE,ITGAL,ITGAX,ITGB2,ITGB7,ITGB8,MAPK10,PAK1,PIK3C2G,PIK3CG,PIK3R5,PTK2B,RASD1,TLN2,VCL
Iron homeostasis signaling pathway	0.0457088		19.2	ALAS2,ATP6V0A4,ATP6V0C,ATP6V0D2,ATP6V1B1,BMP3,BMP6,BMPR1B,BMPR2,CD163,EPAS1,FECH,FTH1,FTL,GDF15,HBA1/HBA2,HBB,HBQ1,HIF1A,HIF3A,HMOX1,JAK2,PDGFRA,SLC11A1,TCIRG1
Protein Kinase A Signaling	0.0467735	-0.565685	16.8	ADCY1,ADCY2,ADCY4,ADCY5,ADCY8,ADD2,AKAP12,AKAP14,CAMK4,CDC25C,CDKN3,CNGA2,DUSP1,DUSP2,EBI3,ENPP6,MYH10,MYL4,MYL7,MYL9,MYLK3,NFATC2,NFKB2,NFKBIB,NFKBID,NFKBIE,NGFR,NOTUM,NTN1,PDE11A,PDE3A,PDE6H,PDE8B,PDE9A,PLCB4,PLCE1,PLCG2,PLCL1,PLCL2,PPP1R14A,PPP1R1B,PRKCA,PRKCB,PRKD1,PTGS2,PTK2B,PTPN18,PTPN22,PTPN6,PTPN7,PTPRB,PTPRC,PTPRG,PTPRT,PTPRU,PTPRZ1,PYGM,RYR2,SIRPA,SMPDL3B,TGFBR1,TNNI3,TNS2
Glioma Invasiveness Signaling	0.047863	0.83205	21.4	CD44,HMMR,MMP2,MMP9,PIK3C2G,PIK3CG,PIK3R5,PLAU,RAC2,RASD1,RHOH,RND2,TIMP1,TIMP3,VTN
VEGF Family Ligand-Receptor Interactions	0.0489779	0.258199	20.7	FLT1,KDR,NRP2,PIK3C2G,PIK3CG,PIK3R5,PLA2G2D,PLA2G4A,PLA2G4C,PLA2G5,PLCG2,PRKCA,PRKCB,PRKD1,RASD1,VEGFA,VEGFD

## Sheet: PD-1 KO i vs PD-1 KO c 
Ingenuity Canonical Pathways	p-value	zScore	% genes	Molecules
Th1 and Th2 Activation Pathway	1.25893e-22		44.2	ACVR1C,ACVR2B,BMPR2,CCR1,CCR3,CCR5,CCR8,CD274,CD28,CD3D,CD3E,CD3G,CD4,CD40,CD40LG,CD80,CD86,CD8A,CRLF2,CXCR3,CXCR6,DLL4,GFI1,H2-Eb2,HAVCR2,HLA-A,HLA-DMA,HLA-DMB,HLA-DOA,HLA-DQA1,HLA-DQB1,HLA-DRB5,ICOS,IFNG,IL10,IL10RA,IL12B,IL12RB1,IL12RB2,IL27,IL2RA,IL2RB,IL2RG,IRF1,ITGB2,JAK2,KLRC1,LTA,NFATC2,NOTCH3,NOTCH4,PIK3C2G,PIK3CG,PIK3R5,PTGDR2,RUNX3,SOCS1,SOCS3,SPI1,STAT1,TBX21,TGFBR1,TGFBR3,TIMD4,TNFRS…
Communication between Innate and Adaptive Immune Cells	1.25893e-21		59.5	B2M,CCL3L3,CCL4,CCL5,Ccl9,CD28,CD4,CD40,CD40LG,CD80,CD83,CD86,CD8A,CD8B,CSF2,CXCL10,FCER1G,HLA-A,HLA-DRB5,HLA-E,HLA-G,IFNG,Igha,IGHG1,Ighg2b,IGHM,IL10,IL12B,IL1A,IL1B,IL1RN,TLR1,Tlr11,Tlr12,Tlr13,TLR2,TLR5,TLR6,TLR7,TLR8,TLR9,TNF,TNFRSF17,TNFSF13B
Altered T Cell and B Cell Signaling in Rheumatoid Arthritis	3.16228e-19		53.7	CCL21,CD28,CD40,CD40LG,CD80,CD86,CSF2,CXCL13,FASLG,FCER1G,H2-Eb2,HLA-A,HLA-DMA,HLA-DMB,HLA-DOA,HLA-DQA1,HLA-DQB1,HLA-DRB5,IFNG,IL10,IL12B,IL1A,IL1B,IL1RN,IL21,LTA,NFKB2,RELB,SLAMF1,SPP1,TLR1,Tlr11,Tlr12,Tlr13,TLR2,TLR5,TLR6,TLR7,TLR8,TLR9,TNF,TNFRSF17,TNFSF11,TNFSF13B
Th2 Pathway	1.58489e-18	1.89737	44.6	ACVR1C,ACVR2B,BMPR2,CCR1,CCR3,CCR5,CCR8,CD28,CD3D,CD3E,CD3G,CD4,CD40,CD80,CD86,CRLF2,CXCR6,GFI1,H2-Eb2,HLA-A,HLA-DMA,HLA-DMB,HLA-DOA,HLA-DQA1,HLA-DQB1,HLA-DRB5,ICOS,IFNG,IL10,IL12B,IL12RB1,IL12RB2,IL2RA,IL2RB,IL2RG,ITGB2,JAK2,NFATC2,NOTCH3,NOTCH4,PIK3C2G,PIK3CG,PIK3R5,PTGDR2,RUNX3,SOCS3,SPI1,TBX21,TGFBR1,TGFBR3,TIMD4,TNFRSF4,TSLP,VAV1
Hepatic Fibrosis / Hepatic Stellate Cell Activation	1e-17		37.4	A2M,ACTA2,AGTR1,Agtr1b,BAMBI,CCL2,CCL21,CCL5,CCR5,CD14,CD40,CD40LG,COL13A1,Col17a1,COL22A1,COL23A1,COL24A1,COL27A1,COL4A6,COL5A2,Col6a4,COL8A1,COL8A2,CXCL3,CXCR3,EDNRB,FASLG,FGF1,IFNG,IGF1,IGF1R,IGF2,IGFBP3,IGFBP5,IL10,IL10RA,IL18RAP,IL1A,IL1B,IL1R2,KDR,LAMA1,LEP,LEPR,LY96,MMP13,MMP2,MYH10,MYH11,MYH3,MYH6,MYH7,MYL4,MYL7,MYL9,NFKB2,NGFR,PDGFC,PDGFRA,STAT1,TGFBR1,TIMP1,TNF,TNFRSF1B,VCAM1,VEGFA,VEGFD
Neuroinflammation Signaling Pathway	1.25893e-17	3.57771	31.9	ACVR1C,ACVR2B,B2M,BDNF,BIRC3,BIRC5,BMPR2,CASP1,CCL2,CCL5,CD200R1,CD40,CD80,CD86,CSF1R,CX3CR1,CXCL10,CYBB,FASLG,FOS,GABRA3,GRIA1,GRIN2C,GRINA,H2-Eb2,HLA-A,HLA-DMA,HLA-DMB,HLA-DOA,HLA-DQA1,HLA-DQB1,HLA-DRB5,HLA-E,HMOX1,IFNG,IKBKE,IL10,IL12B,IL1B,IRAK3,IRF7,JAK2,KCNJ3,KCNJ5,MAPK10,MAPK15,MAPT,NAIP,Naip1 (includes others),NCF1,NCF2,NFATC2,NFKB2,NLRP3,NOS2,NOX4,NTF3,PIK3C2G,PIK3CG,PIK3R5,PLA2G2D,PLA2G…
Th1 Pathway	2.51189e-17	3.90434	45.4	CCR5,CD274,CD28,CD3D,CD3E,CD3G,CD4,CD40,CD40LG,CD80,CD86,CD8A,CXCR3,DLL4,H2-Eb2,HAVCR2,HLA-A,HLA-DMA,HLA-DMB,HLA-DOA,HLA-DQA1,HLA-DQB1,HLA-DRB5,ICOS,IFNG,IL10,IL10RA,IL12B,IL12RB1,IL12RB2,IL27,IRF1,ITGB2,JAK2,KLRC1,LTA,NFATC2,NOTCH3,NOTCH4,PIK3C2G,PIK3CG,PIK3R5,RUNX3,SOCS1,SOCS3,STAT1,TBX21,TNFSF11,VAV1
Agranulocyte Adhesion and Diapedesis	2.51189e-16		37.1	ACTA2,ACTC1,ACTG2,AOC3,C5AR1,CCL17,CCL19,Ccl2,CCL2,CCL20,CCL21,CCL3L3,CCL4,CCL5,Ccl6,Ccl7,Ccl8,Ccl9,CDH5,CLDN10,CLDN2,CLDN23,CLDN4,CLDN5,CLDN8,CXCL10,Cxcl11,CXCL13,CXCL14,CXCL16,CXCL2,Cxcl3,CXCL3,CXCL6,Cxcl9,IL1A,IL1B,IL1RN,ITGB2,ITGB7,MMP12,MMP13,MMP14,MMP16,MMP19,MMP2,MMP25,MMP28,MYH10,MYH11,MYH3,MYH6,MYH7,MYL4,MYL7,MYL9,PODXL2,SELL,SELPLG,TNF,VCAM1,XCL1
Crosstalk between Dendritic Cells and Natural Killer Cells	1.58489e-15	4.91354	52.2	ACTA2,ACTC1,ACTG2,CAMK2A,CD226,CD28,CD40,CD40LG,CD69,CD80,CD83,CD86,CSF2,CSF2RB,FASLG,FSCN1,HLA-A,HLA-DRB5,HLA-E,HLA-G,IFNG,IL12B,IL15RA,IL2RB,IL2RG,IL3RA,ITGAL,LTA,NFKB2,TLN2,TLR7,TLR9,TNF,TNFRSF1B,TREM2,TYROBP
Granulocyte Adhesion and Diapedesis	3.98107e-15		37.6	C5AR1,CCL17,CCL19,Ccl2,CCL2,CCL20,CCL21,CCL3L3,CCL4,CCL5,Ccl6,Ccl7,Ccl8,Ccl9,CDH5,CLDN10,CLDN2,CLDN23,CLDN4,CLDN5,CLDN8,CXCL10,Cxcl11,CXCL13,CXCL14,CXCL16,CXCL2,Cxcl3,CXCL3,CXCL6,Cxcl9,FPR2,HRH2,IL18RAP,IL1A,IL1B,IL1R2,IL1RN,ITGB2,MMP12,MMP13,MMP14,MMP16,MMP19,MMP2,MMP25,MMP28,NGFR,SDC2,SELL,SELPLG,THY1,TNF,TNFRSF1B,VCAM1,XCL1
TREM1 Signaling	1.25893e-14	5.23996	50.7	CASP1,CCL2,CD40,CD83,CD86,CIITA,CSF2,CXCL3,FCGR2B,IL10,IL1B,ITGAX,JAK2,LAT2,Naip1 (includes others),NFKB2,NLRC4,NLRC5,NLRP12,Nlrp1a,NLRP3,NOD2,TLR1,Tlr11,Tlr12,Tlr13,TLR2,TLR5,TLR6,TLR7,TLR8,TLR9,TNF,TREM1,TYROBP
Dendritic Cell Maturation	3.16228e-14	5.18104	35.6	B2M,CD1D,CD40,CD40LG,CD80,CD83,CD86,CSF2,FCER1G,FCGR1A,FCGR2A,FCGR2B,FCGR3A/FCGR3B,FSCN1,H2-Eb2,HLA-A,HLA-DMA,HLA-DMB,HLA-DOA,HLA-DQA1,HLA-DQB1,HLA-DRB5,HLA-E,IGHG1,Ighg2b,IKBKE,IL10,IL12B,IL1A,IL1B,IL1RN,IRF8,JAK2,LEP,LEPR,LTA,LY75,MAPK10,NFKB2,NFKBID,NFKBIE,NGFR,NOTUM,PIK3C2G,PIK3CG,PIK3R5,PLCE1,PLCL2,RELB,STAT1,STAT2,TLR2,TLR9,TNF,TNFRSF1B,TREM2,TYROBP
T Helper Cell Differentiation	1.99526e-13		49.3	CD28,CD40,CD40LG,CD80,CD86,FCER1G,FOXP3,H2-Eb2,HLA-A,HLA-DMA,HLA-DMB,HLA-DOA,HLA-DQA1,HLA-DQB1,HLA-DRB5,ICOS,IFNG,IL10,IL10RA,IL12B,IL12RB1,IL12RB2,IL21,IL21R,IL23R,IL2RA,IL2RG,NGFR,STAT1,TBX21,TGFBR1,TNF,TNFRSF1B
Role of Pattern Recognition Receptors in Recognition of Bacteria and Viruses	6.30957e-12	3.40168	34.8	C1QA,C1QB,C1QC,C3,C3AR1,C5AR1,CASP1,CCL5,CD40LG,CLEC6A,CLEC7A,CSF2,Eda,FASLG,IFNG,IL10,IL12B,IL1A,IL1B,IL21,IRF7,LEP,LTA,MAPK10,NFKB2,NLRC4,NLRP3,NOD2,OAS1,OAS2,OAS3,PIK3C2G,PIK3CG,PIK3R5,PRKCE,TLR1,Tlr11,TLR2,TLR5,TLR6,TLR7,TLR8,TLR9,TNF,TNFSF11,TNFSF13B,TNFSF15,TNFSF8,Tnfsf9
T Cell Exhaustion Signaling Pathway	1e-11	1.80839	34.3	ACVR1C,ACVR2B,BATF,BMPR2,CD274,CD28,CD80,CD86,CTLA4,EOMES,FCER1G,FOS,HAVCR2,HLA-A,HLA-DMA,HLA-DMB,HLA-DOA,HLA-DQA1,HLA-DQB1,HLA-DRB5,HLA-E,HLA-G,IFNG,IL10,IL10RA,IL12B,IL12RB1,IL12RB2,JAK2,KDR,LAG3,MAPK10,NFATC2,PDCD1,PDCD1LG2,PIK3C2G,PIK3CG,PIK3R5,PPP2R2B,PTPN6,RAP2B,STAT1,STAT2,TBX21,TGFBR1,TGFBR3,TNFRSF14,VEGFA,ZAP70
Antigen Presentation Pathway	1.25893e-11		67.9	B2M,CD74,CIITA,HLA-A,HLA-DMA,HLA-DMB,HLA-DOA,HLA-DQA1,HLA-DQB1,HLA-DRB5,HLA-E,HLA-G,IFNG,NLRC5,PSMB8,PSMB9,TAP1,TAP2,TAPBP
CREB Signaling in Neurons	3.16228e-11	-1.34164	22.2	ACKR1,ACKR4,ADCY1,ADCY4,ADCY5,ADCY8,ADCYAP1R1,ADGRA3,ADGRE1,ADGRE5,ADGRF3,ADGRF5,ADGRG5,ADGRG6,ADGRL3,ADGRV1,ADORA1,ADORA2A,ADORA3,ADRA1A,ADRA1B,ADRA1D,ADRA2A,ADRB1,ADRB2,ADRB3,AGTR1,Agtr1b,APLNR,AVPR1A,BMP6,BMPR1B,BMPR2,C3AR1,C5AR1,CACNA1G,CACNA1H,CACNA1I,CACNA2D4,CACNB2,CACNG8,CALCRL,CAMK2A,CCR1,CCR3,CCR5,CCR8,CELSR2,CELSR3,CHRM1,CHRM2,CHRM3,CX3CR1,CXCR6,CYSLTR2,EDNRB,F2RL2,FFAR2,FGFR3,FGFR4,FP…
iCOS-iCOSL Signaling in T Helper Cells	6.30957e-11	4.84934	37.5	CAMK2A,CD28,CD3D,CD3E,CD3G,CD4,CD40,CD40LG,CD80,CD86,FCER1G,H2-Eb2,HLA-A,HLA-DMA,HLA-DMB,HLA-DOA,HLA-DQA1,HLA-DQB1,HLA-DRB5,ICOS,IKBKE,IL2RA,IL2RB,IL2RG,ITK,LAT,LCK,LCP2,NFATC2,NFKB2,NFKBID,NFKBIE,PIK3C2G,PIK3CG,PIK3R5,PTPRC,TRAT1,VAV1,ZAP70
Allograft Rejection Signaling	1.04713e-10		47.4	B2M,CD28,CD40,CD40LG,CD80,CD86,FASLG,FCER1G,H2-Eb2,H2-K2/H2-Q9,H2-M2,H2-T10,H2-T22,HLA-A,HLA-DMA,HLA-DMB,HLA-DOA,HLA-DQA1,HLA-DQB1,HLA-DRB5,HLA-E,HLA-G,IFNG,IGHG1,Ighg2b,IL10,TNF
Type I Diabetes Mellitus Signaling	1.38038e-10	3.41121	37.3	BID,CD28,CD3D,CD3E,CD3G,CD80,CD86,CPE,FASLG,FCER1G,H2-Eb2,HLA-A,HLA-DMA,HLA-DMB,HLA-DOA,HLA-DQA1,HLA-DQB1,HLA-DRB5,HLA-E,HLA-G,IFNG,IKBKE,IL12B,IL1B,IRF1,JAK2,LTA,MAPK10,NFKB2,NFKBID,NFKBIE,NGFR,NOS2,SOCS1,SOCS3,STAT1,TNF,TNFRSF1B
B Cell Development	1.86209e-10		64.3	CD40,CD80,CD86,H2-Eb2,HLA-A,HLA-DMA,HLA-DMB,HLA-DOA,HLA-DQA1,HLA-DQB1,HLA-DRB5,Ighd,Ighg2b,IGHM,IL7,IL7R,PTPRC,SPN
Role of Hypercytokinemia/hyperchemokinemia in the Pathogenesis of Influenza	3.23594e-10	5.38516	43.3	AREG,CASP1,CCL2,CCL4,CCL5,CXCL10,CXCL3,IFIT2,IFIT3,IFNG,IL10,IL12B,IL1A,IL1B,IL1RN,IRF7,ISG15,NFKB2,NLRP3,OAS1,OAS2,OAS3,PYCARD,RSAD2,STAT1,STAT2,TLR7,TLR9,TNF
Cardiac Hypertrophy Signaling (Enhanced)	7.94328e-10	-0.825137	22.3	ACVR1C,ACVR2B,ADCY1,ADCY4,ADCY5,ADCY8,ADRA1A,ADRA1B,ADRA1D,ADRA2A,ADRB1,ADRB2,AGTR1,ATP2A3,BMPR2,CAMK2A,CD40LG,CSF2,CSF2RB,CYBB,DIAPH3,Eda,EDNRB,ENPP6,FASLG,FGF1,FGF10,FGF12,FGF7,FGFR3,FGFR4,FZD2,FZD4,GNA15,HSPB1,HSPB7,IFNG,IGF1,IGF1R,IKBKE,IL10RA,IL12B,IL12RB1,IL12RB2,IL15RA,IL17RD,IL18RAP,IL1A,IL1B,IL1R2,IL21,IL21R,IL22RA2,IL2RA,IL2RB,IL2RG,IL3RA,IL5RA,IL7R,IL9R,ITGAL,ITGB2,JAK2,LEP,LTA,MAPK10,…
CD28 Signaling in T Helper Cells	1.07152e-09	3	34.5	ARPC1B,CD28,CD3D,CD3E,CD3G,CD4,CD80,CD86,CTLA4,FCER1G,FOS,H2-Eb2,HLA-A,HLA-DMA,HLA-DMB,HLA-DOA,HLA-DQA1,HLA-DQB1,HLA-DRB5,IKBKE,ITK,LAT,LCK,LCP2,MALT1,MAPK10,NFATC2,NFKB2,NFKBID,NFKBIE,PAK1,PIK3C2G,PIK3CG,PIK3R5,PTPN6,PTPRC,VAV1,WAS,ZAP70
Primary Immunodeficiency Signaling	2.04174e-09		51.2	AIRE,CD3D,CD3E,CD4,CD40,CD40LG,CD8A,CIITA,ICOS,Igha,Ighd,IGHG1,Ighg2b,IGHM,IL2RG,IL7R,LCK,PTPRC,TAP1,TAP2,ZAP70
PD-1, PD-L1 cancer immunotherapy pathway	2.23872e-09	-2.82843	36.6	B2M,CD274,CD28,CD80,FOXP3,H2-Eb2,HLA-A,HLA-DMA,HLA-DMB,HLA-DOA,HLA-DQA1,HLA-DQB1,HLA-DRB5,HLA-E,HLA-G,IFNG,IL12B,IL2RA,IL2RB,IL2RG,JAK2,LAT,LCK,LCP2,NGFR,PDCD1,PDCD1LG2,PIK3C2G,PIK3CG,PIK3R5,RASGRP1,TNF,TNFRSF1B,ZAP70
Autoimmune Thyroid Disease Signaling	2.69153e-09		52.6	CD28,CD40,CD40LG,CD80,CD86,FASLG,FCER1G,H2-Eb2,HLA-A,HLA-DMA,HLA-DMB,HLA-DOA,HLA-DQA1,HLA-DQB1,HLA-DRB5,HLA-E,HLA-G,IGHG1,Ighg2b,IL10
Graft-versus-Host Disease Signaling	2.69153e-09		52.6	CD28,CD80,CD86,FASLG,FCER1G,H2-Eb2,HLA-A,HLA-DMA,HLA-DMB,HLA-DOA,HLA-DQA1,HLA-DQB1,HLA-DRB5,HLA-E,HLA-G,IFNG,IL1A,IL1B,IL1RN,TNF
Breast Cancer Regulation by Stathmin1	3.38844e-09	-0.458349	21.1	ACKR1,ACKR4,ADCYAP1R1,ADGRA3,ADGRE1,ADGRE5,ADGRF3,ADGRF5,ADGRG5,ADGRG6,ADGRL3,ADGRV1,ADORA1,ADORA2A,ADORA3,ADRA1A,ADRA1B,ADRA1D,ADRA2A,ADRB1,ADRB2,ADRB3,AGTR1,Agtr1b,APLNR,ARHGEF10,ARHGEF15,AURKA,AURKB,AVPR1A,BMP6,C3AR1,C5AR1,CALCRL,CAMK2A,CCR1,CCR3,CCR5,CCR8,CDK1,CELSR2,CELSR3,CHRM1,CHRM2,CHRM3,CX3CR1,CXCR6,CYSLTR2,E2F7,E2F8,EDNRB,F2RL2,FFAR2,FOXM1,FPR2,Fpr3,FZD2,FZD4,GLP1R,GPR132,GPR141,GPR156,…
G-Protein Coupled Receptor Signaling	6.0256e-09		25.3	ADCY1,ADCY4,ADCY5,ADCY8,ADORA1,ADORA2A,ADORA3,ADRA1A,ADRA1B,ADRA1D,ADRA2A,ADRB1,ADRB2,ADRB3,AGTR1,Agtr1b,APLNR,AVPR1A,CAMK2A,CHRM1,CHRM2,CHRM3,DUSP1,ENPP6,FPR2,GLP1R,GNA15,GNAO1,GPR17,GRM4,HCAR2,HRH2,HTR2B,HTR2C,HTR7,IKBKE,MPPED2,NFKB2,NFKBID,NFKBIE,NPR3,P2RY13,P2RY14,PDE10A,PDE11A,PDE1B,PDE3A,PDE5A,PDE8B,PDE9A,PIK3C2G,PIK3CG,PIK3R5,PRKCE,PTGER2,PTGER3,PTGER4,PTK2B,RAP2B,RAPGEF4,RASGRP1,RGS10,RGS…
STAT3 Pathway	8.91251e-09	-0.6	31.1	BMP6,BMPR1B,BMPR2,CDKN1A,CSF2RB,FGFR3,FGFR4,IGF1,IGF1R,IL10RA,IL12RB1,IL12RB2,IL15RA,IL17RD,IL18RAP,IL1A,IL1B,IL1R2,IL21R,IL22RA2,IL2RA,IL2RB,IL2RG,IL3RA,IL5RA,IL7R,IL9R,JAK2,KDR,MAPK10,NGFR,NTRK2,PDGFRA,PIM1,PTPN6,RAP2B,SOCS1,SOCS3,TGFBR1,TGFBR3,TNFRSF11A,VEGFA
Tumor Microenvironment Pathway	1.12202e-08	1.85714	28.7	ARG1,CCL2,CD274,CD44,CSF2,CTLA4,FASLG,FGF1,FGF10,FGF12,FGF7,FOS,HIF1A,HLA-A,HLA-E,HLA-G,IDO1,IGF1,IGF2,IL10,IL1B,JAK2,LEP,LEPR,MMP12,MMP13,MMP14,MMP16,MMP19,MMP2,MMP25,MMP28,NFKB2,NOS2,PDCD1LG2,PDGFC,PIK3C2G,PIK3CG,PIK3R5,PLAU,PTGS2,RAP2B,SLC2A1,SLC2A4,SPP1,TNF,TSLP,VEGFA,VEGFD
Role of Osteoblasts, Osteoclasts and Chondrocytes in Rheumatoid Arthritis	2.0893e-08		26.5	ADAM17,ADAMTS4,ADAMTS5,ALPL,APC2,BIRC3,BMP3,BMP6,BMPR2,CSF1R,CSF2,CTSK,FOS,FRZB,FZD2,FZD4,GSN,IFNG,IGF1,IKBKE,IL10,IL18RAP,IL1A,IL1B,IL1R2,IL1RN,IL7,LEF1,MAPK10,MMP13,MMP14,NAIP,Naip1 (includes others),NFATC2,NFKBID,NFKBIE,NGFR,PIK3C2G,PIK3CG,PIK3R5,PTK2B,SFRP1,SFRP5,SMAD6,SMAD9,SPP1,TNF,TNFRSF11A,TNFRSF1B,TNFSF11,WIF1,WNT10B,WNT2,WNT6,WNT7A,WNT9A
NF-κB Signaling	3.16228e-08	2.18797	28.1	BMPR1B,BMPR2,CARD10,CD40,CD40LG,FCER1G,FGFR3,FGFR4,IGF1R,IL1A,IL1B,IL1R2,IL1RN,IRAK3,KDR,LCK,LTA,MALT1,NFKB2,NFKBID,NFKBIE,NGFR,NTRK2,PDGFRA,PIK3C2G,PIK3CG,PIK3R5,RAP2B,RELB,TANK,TGFBR1,TGFBR3,TLR1,TLR2,TLR5,TLR6,TLR7,TLR8,TLR9,TNF,TNFAIP3,TNFRSF11A,TNFRSF17,TNFRSF1B,TNFSF11,TNFSF13B,TNIP1,ZAP70
Phagosome Formation	3.38844e-08		31.4	C3AR1,C5AR1,CLEC7A,FCAMR,FCER1G,FCGR1A,FCGR2A,FCGR2B,FCGR3A/FCGR3B,Fcrls,IGHG1,Ighg2b,ITGAL,ITGAX,ITGB2,MARCO,MSR1,NOTUM,PIK3C2G,PIK3CG,PIK3R5,PLCE1,PLCL2,PRKCE,RAC2,RHOV,RND2,TLR1,Tlr11,Tlr12,Tlr13,TLR2,TLR5,TLR6,TLR7,TLR8,TLR9,VTN
Role of Macrophages, Fibroblasts and Endothelial Cells in Rheumatoid Arthritis	7.76247e-08		23.4	ADAMTS4,APC2,C5AR1,CAMK2A,CCL2,CCL5,CSF2,FCGR1A,FCGR3A/FCGR3B,FOS,FRZB,FZD2,FZD4,GNAO1,IGHG1,Ighg2b,IKBKE,IL10,IL18RAP,IL1A,IL1B,IL1R2,IL1RN,IL7,IRAK3,JAK2,LEF1,LTA,MIF,MMP13,NFATC2,NFKBID,NFKBIE,NGFR,NOS2,NOTUM,PDGFC,PIK3C2G,PIK3CG,PIK3R5,PLCE1,PLCL2,PRKCE,RAP2B,SFRP1,SFRP5,SOCS1,SOCS3,TLR1,Tlr11,Tlr12,Tlr13,TLR2,TLR5,TLR6,TLR7,TLR8,TLR9,TNF,TNFRSF1B,TNFSF11,TNFSF13B,VCAM1,VEGFA,VEGFD,WIF1,WNT10…
Hematopoiesis from Pluripotent Stem Cells	8.31764e-08		48.6	CD3D,CD3E,CD3G,CD4,CD8A,CD8B,CSF2,FCER1G,Igha,Ighd,IGHG1,Ighg2b,IGHM,IL10,IL12B,IL1A,IL7,KITLG
OX40 Signaling Pathway	9.33254e-08	0.632456	38.5	B2M,CD3D,CD3E,CD3G,CD4,FCER1G,H2-Eb2,H2-K2/H2-Q9,H2-M2,H2-T10,H2-T22,HLA-A,HLA-DMA,HLA-DMB,HLA-DOA,HLA-DQA1,HLA-DQB1,HLA-DRB5,HLA-E,HLA-G,MAPK10,NFKB2,NFKBID,NFKBIE,TNFRSF4
Atherosclerosis Signaling	1.69824e-07		31	Alox12e,ALOX15,ALOX5,APOB,APOC2,APOE,CCL2,CCR3,CD36,CD40,CD40LG,CLU,IFNG,IL1A,IL1B,IL1RN,ITGB2,LYZ,MMP13,MSR1,NFKB2,PDGFC,PLA2G2D,PLA2G4A,PLA2G4B,PLA2G4C,PLA2G5,PLA2G7,PLA2R1,PON1,RBP4,SELPLG,TNF,TNFRSF14,VCAM1
Leukocyte Extravasation Signaling	2.39883e-07	2.08167	26.2	ACTA2,ACTC1,ACTG2,ACTN2,BMX,CD44,CDH5,CLDN10,CLDN2,CLDN23,CLDN4,CLDN5,CLDN8,CTNNA3,CYBA,CYBB,DLC1,EDIL3,ITGAL,ITGB2,ITK,MAPK10,MMP12,MMP13,MMP14,MMP16,MMP19,MMP2,MMP25,MMP28,NCF1,NCF2,NCF4,PIK3C2G,PIK3CG,PIK3R5,PRKCE,PTK2B,RAC2,RAPGEF4,RASGRP1,SELPLG,SPN,THY1,TIMP1,VAV1,VCAM1,VCL,WAS
Inflammasome pathway	2.95121e-07	3.4641	63.2	AIM2,CASP1,CTSB,IL1B,NAIP,NFKB2,NLRC4,NLRP1,NLRP3,NOD2,PANX1,PYCARD
Eicosanoid Signaling	6.45654e-07	0.904534	37.1	ALOX15,ALOX5,ALOX5AP,CYSLTR2,DPEP1,DPEP2,FPR2,HPGDS,PLA2G2D,PLA2G4A,PLA2G4B,PLA2G4C,PLA2G5,PLA2G7,PLA2R1,PTGER2,PTGER3,PTGER4,PTGFR,PTGIS,PTGS2,TBXA2R,TBXAS1
Differential Regulation of Cytokine Production in Intestinal Epithelial Cells by IL-17A and IL-17F	6.60693e-07	3.31662	64.7	CCL2,CCL4,CCL5,CSF2,IFNG,IL10,IL12B,IL1A,IL1B,LCN2,TNF
LPS/IL-1 Mediated Inhibition of RXR Function	7.76247e-07	2.18282	24.9	ABCA1,ACSBG1,ACSL1,ALDH18A1,ALDH1A1,ALDH1B1,ALDH2,ALDH3A1,APOC2,APOE,CD14,CHST1,CHST3,CHST4,CHST7,CPT1B,CYP2A6 (includes others),CYP2B6,CYP3A7,FABP1,FABP3,FABP5,FMO1,FMO2,FMO3,FMO4,FMO5,GSTA3,GSTA5,GSTK1,GSTM5,HMGCS2,HS3ST1,HS6ST2,IL18RAP,IL1A,IL1B,IL1R2,IL1RN,IL4I1,LY96,MAOA,NGFR,NR1H4,PLTP,PPARA,PPARGC1B,SLC27A3,Sult1d1,TNF,TNFRSF1B
Kinetochore Metaphase Signaling Pathway	8.12831e-07	3.27165	31	AURKB,BIRC5,BUB1,BUB1B,CCNB1,CDC20,CDCA8,CDK1,CENPE,CENPH,CENPK,CENPL,CENPN,ESPL1,INCENP,KIF2C,KNL1,KNTC1,MAD2L1,MXD3,NDC80,NSL1,NUF2,PLK1,PPP1R14A,SKA1,SKA3,SPC24,SPC25,SPDL1,TTK
Systemic Lupus Erythematosus In B Cell Signaling Pathway	9.54993e-07	3.41397	23.6	CD40,CD40LG,CD5,CD72,CSF2,Eda,FASLG,FCGR2A,FCGR2B,FOS,HCK,IFIT2,IFIT3,IFNG,IGHG1,IGHM,IL10,IL12B,IL1A,IL1B,IL21,INPP5J,IRF5,IRF7,ISG15,JAK2,LCK,LEP,LILRB3,LILRB4,LTA,MALT1,NFATC2,NFKB2,PDCD1,PIK3AP1,PIK3C2G,PIK3CG,PIK3R5,PRKCE,PTPN6,RAC2,RAP2B,RASGRP1,RASGRP2,SHE,STAT1,STAT2,TLR7,TLR8,TLR9,TNF,TNFSF11,TNFSF13B,TNFSF15,TNFSF8,Tnfsf9,VAV1
cAMP-mediated signaling	1.1749e-06	-1.57143	24.2	ADCY1,ADCY4,ADCY5,ADCY8,ADORA1,ADORA2A,ADORA3,ADRA2A,ADRB1,ADRB2,ADRB3,AGTR1,AKAP12,AKAP5,AKAP6,APLNR,CAMK2A,CHRM1,CHRM2,CHRM3,Cngb1,DUSP1,ENPP6,FPR2,GLP1R,GNAO1,GPR17,GRM4,HCAR2,HRH2,HTR7,MPPED2,NPR3,P2RY13,P2RY14,PDE10A,PDE11A,PDE1B,PDE3A,PDE5A,PDE8B,PDE9A,PKIB,PTGER2,PTGER3,PTGER4,RAPGEF4,RGS10,SMPDL3B,TBXA2R,VIPR1,VIPR2,XCR1
PKCθ Signaling in T Lymphocytes	1.25893e-06	4.80196	27	CACNA1G,CACNA1H,CACNA1I,CACNA2D4,CACNB2,CACNG8,CAMK2A,CD28,CD3D,CD3E,CD3G,CD4,CD80,CD86,FCER1G,FOS,H2-Eb2,HLA-A,HLA-DMA,HLA-DMB,HLA-DOA,HLA-DQA1,HLA-DQB1,HLA-DRB5,IKBKE,LAT,LCK,LCP2,MALT1,NFATC2,NFKB2,NFKBID,NFKBIE,PIK3C2G,PIK3CG,PIK3R5,RAC2,RAP2B,VAV1,ZAP70
Natural Killer Cell Signaling	2.51189e-06	3.39467	25.6	B2M,CD226,CD48,FASLG,FCER1G,FCGR2A,FCGR3A/FCGR3B,HCST,HLA-A,HLA-E,HLA-G,IFNG,IL12B,IL12RB1,IL12RB2,IL18RAP,IL2RB,ITGAL,JAK2,Klra7 (includes others),KLRB1,KLRC1,LAIR1,LAT,LCK,LCP2,NCR1,NFATC2,NFKB2,PAK1,PIK3C2G,PIK3CG,PIK3R5,PTK2B,PTPN6,RAC2,RAP2B,SH2D1A,TYROBP,ULBP1,VAV1,WAS,ZAP70
LXR/RXR Activation	2.5704e-06	-2.55604	29.1	ABCA1,APOB,APOC2,APOE,ARG2,C3,C4A/C4B,CCL2,CD14,CD36,CLU,IL18RAP,IL1A,IL1B,IL1R2,IL1RN,ITIH4,LY96,LYZ,MLXIPL,MSR1,NFKB2,NGFR,NOS2,NR1H4,PLTP,PON1,PTGS2,RBP4,TNF,TNFRSF1B,VTN
Complement System	2.95121e-06	2.11058	45.5	C1QA,C1QB,C1QC,C1R,C1S,C2,C3,C3AR1,C4A/C4B,C5AR1,C7,CFB,ITGAX,ITGB2,SERPING1
Pathogenesis of Multiple Sclerosis	3.71535e-06		100	CCL4,CCL5,CCR1,CCR5,CXCL10,CXCR3
IL-23 Signaling Pathway	9.77237e-06	2.5	38.6	CSF2,FOXP3,HIF1A,IL12B,IL12RB1,IL12RB2,IL1B,IL21,IL23R,JAK2,NFKB2,PIK3C2G,PIK3CG,PIK3R5,SOCS3,TNF,TNFSF11
CTLA4 Signaling in Cytotoxic T Lymphocytes	1e-05		30.9	B2M,CD28,CD3D,CD3E,CD3G,CD80,CD86,CD8A,CD8B,CTLA4,FCER1G,HLA-A,HLA-E,JAK2,LAT,LCK,LCP2,PIK3C2G,PIK3CG,PIK3R5,PPP2R2B,PTPN22,PTPN6,TRAT1,ZAP70
MIF Regulation of Innate Immunity	1.04713e-05	2.5	40	CD14,CD74,FOS,LY96,MAPK10,MIF,NFKB2,NFKBID,NFKBIE,NOS2,PLA2G2D,PLA2G4A,PLA2G4B,PLA2G4C,PLA2G5,PTGS2
IL-10 Signaling	1.12202e-05		32.8	ARG2,BLVRB,CCR1,CCR5,CD14,FCGR2A,FCGR2B,FOS,HMOX1,IKBKE,IL10,IL10RA,IL18RAP,IL1A,IL1B,IL1R2,IL1RN,NFKB2,NFKBID,NFKBIE,SOCS3,TNF
Antioxidant Action of Vitamin C	1.23027e-05	-2.71069	28.4	CSF2,CSF2RA,CSF2RB,GLRX,HMOX1,IKBKE,JAK2,MAPK10,NFKB2,NFKBID,NFKBIE,NOTUM,PLA2G2D,PLA2G4A,PLA2G4B,PLA2G4C,PLA2G5,PLA2G7,PLA2R1,PLCE1,PLCL2,PLD3,PLD4,PLD5,SLC23A1,SLC2A1,SLC2A4,TNF,TXN
Fcγ Receptor-mediated Phagocytosis in Macrophages and Monocytes	1.28825e-05	2.74563	29.3	ACTA2,ACTC1,ACTG2,ARPC1B,CSF2,DGKB,FCGR1A,FCGR2A,FCGR3A/FCGR3B,FYB1,HCK,HMOX1,LCP2,MYO5A,NCF1,PAK1,PIK3C2G,PIK3CG,PLD3,PLD4,PLD5,PRKCE,PTK2B,RAC2,TLN2,VAV1,WAS
Role of JAK1 and JAK3 in γc Cytokine Signaling	1.47911e-05		32.4	CRLF2,IL15RA,IL21,IL21R,IL2RA,IL2RB,IL2RG,IL7,IL7R,IL9R,IRS1,Irs3,JAK2,PIK3C2G,PIK3CG,PIK3R5,PTK2B,RAP2B,SOCS1,SOCS3,STAT1,TSLP
Th17 Activation Pathway	1.47911e-05	2.98481	32.4	BATF,CCL20,CSF2,FCER1G,FOXP3,HIF1A,IFNG,IL10,IL12B,IL12RB1,IL12RB2,IL1B,IL21,IL21R,IL23R,IRAK3,JAK2,NFATC2,NFKB2,PTGER2,PTGER4,SOCS3
Nicotine Degradation II	1.94984e-05	-3.44124	34.5	ADH7,AOX1,CYP1A1,CYP1B1,CYP2A6 (includes others),CYP2B6,CYP2F1,CYP2S1,CYP3A7,CYP4B1,CYP4F8,FMO1,FMO2,FMO3,FMO4,FMO5,INMT,POR,Ugt1a7c
Colorectal Cancer Metastasis Signaling	2.04174e-05	1.6641	22	ADCY1,ADCY4,ADCY5,ADCY8,BIRC5,FOS,FZD2,FZD4,IFNG,JAK2,LEF1,MAPK10,MMP12,MMP13,MMP14,MMP16,MMP19,MMP2,MMP25,MMP28,NFKB2,NOS2,PDGFC,PIK3C2G,PIK3CG,PIK3R5,PTGER2,PTGER3,PTGER4,PTGS2,RAC2,RAP2B,RHOV,RND2,STAT1,TGFBR1,TLR1,Tlr11,Tlr12,Tlr13,TLR2,TLR5,TLR6,TLR7,TLR8,TLR9,TNF,VEGFA,VEGFD,WNT10B,WNT2,WNT6,WNT7A,WNT9A
IL-12 Signaling and Production in Macrophages	2.04174e-05		27	ALOX15,APOB,APOC2,APOE,CD40,CD40LG,CLU,FOS,IFNG,IKBKE,IL10,IL12B,IL12RB1,IL12RB2,IL23R,IRF1,IRF8,LYZ,MAPK10,NFKB2,NOS2,PIK3C2G,PIK3CG,PIK3R5,PON1,PRKCE,RBP4,SPI1,STAT1,TLR2,TNF
Production of Nitric Oxide and Reactive Oxygen Species in Macrophages	2.0893e-05	3.04243	23.9	APOB,APOC2,APOE,ARG2,CLU,CYBA,CYBB,FOS,IFNG,IKBKE,IRF1,IRF8,JAK2,LYZ,MAPK10,NCF1,NCF2,NCF4,NFKB2,NFKBID,NFKBIE,NGFR,NOS2,PIK3C2G,PIK3CG,PIK3R5,PON1,PPARA,PPP1R14A,PPP2R2B,PRKCE,PTPN6,RAC2,RBP4,RHOV,RND2,SIRPA,SPI1,STAT1,TLR2,TNF,TNFRSF1B
Hepatic Fibrosis Signaling Pathway	2.29087e-05	0.120386	20.1	ACTA2,ACVR1C,ACVR2B,AGTR1,Agtr1b,BAMBI,BMPR2,CCL2,CCL5,CD40,CD40LG,CYBB,EZH2,FOS,FTH1,FTL,FZD2,FZD4,GLIS2,HIF1A,IKBKE,IL18RAP,IL1A,IL1B,IL1R2,IL1RN,IRAK3,ITGAL,ITGB2,JAK2,KDR,KLF9,LEF1,LEP,LEPR,MAPK10,MMP13,MYL4,MYL7,MYL9,MYLK3,NCF1,NCF2,NFKB2,NFKBID,NFKBIE,NGFR,NOX4,PDGFC,PDGFRA,PIK3C2G,PIK3CG,PIK3R5,PRKCE,RAC2,RAP2B,RHOV,RND2,SOD2,SPP1,TGFBR1,TGFBR3,TIMP1,TNF,TNFRSF1B,VCAM1,VEGFA,VEGFD,WNT10B,W…
TNFR2 Signaling	2.5704e-05	0	43.3	BIRC3,FOS,IKBKE,LTA,NAIP,Naip1 (includes others),NFKB2,NFKBID,NFKBIE,TANK,TNF,TNFAIP3,TNFRSF1B
Interferon Signaling	3.89045e-05	3.05085	41.9	BAK1,IFIT1,IFIT3,IFNG,IRF1,ISG15,JAK2,OAS1,PSMB8,SOCS1,STAT1,STAT2,TAP1
Calcium-induced T Lymphocyte Apoptosis	4.57088e-05	2.82843	32.8	ATP2A3,CD3D,CD3E,CD3G,CD4,FCER1G,H2-Eb2,HLA-A,HLA-DMA,HLA-DMB,HLA-DOA,HLA-DQA1,HLA-DQB1,HLA-DRB5,LCK,NFATC2,NR4A1,PRKCE,ZAP70
Axonal Guidance Signaling	5.12861e-05		18.7	ABLIM3,ADAM17,Adam3,ADAM33,ADAM8,ADAMTS17,ADAMTS20,ADAMTS4,ADAMTS5,ADAMTS8,ARHGEF15,ARPC1B,BDNF,BMP3,BMP6,DPYSL5,EFNA1,EFNB2,EPHA1,FZD2,FZD4,GLIS2,GNA15,GNAO1,IGF1,ITGAL,ITGB2,KCNJ12,LINGO1,LRRC4C,MAG,MME,MMP12,MMP13,MMP14,MMP16,MMP2,MMP25,MMP28,MYL4,MYL7,MYL9,NFATC2,NGEF,NGFR,NOTUM,NRP2,NTF3,NTN1,NTN4,NTRK2,PAK1,PDGFC,PFN1,PIK3C2G,PIK3CG,PIK3R5,PLCE1,PLCL2,PLXNB3,PRKCE,RAC2,RAP2B,ROBO1,SDC2,SEMA…
Role of NFAT in Regulation of the Immune Response	5.24807e-05	4.86664	23.4	AKAP5,CD28,CD3D,CD3E,CD3G,CD4,CD80,CD86,FCER1G,FCGR1A,FCGR2A,FCGR2B,FCGR3A/FCGR3B,FOS,GNA15,GNAO1,H2-Eb2,HLA-A,HLA-DMA,HLA-DMB,HLA-DOA,HLA-DQA1,HLA-DQB1,HLA-DRB5,IKBKE,ITK,LAT,LCK,LCP2,MS4A2,NFATC2,NFKB2,NFKBID,NFKBIE,PIK3C2G,PIK3CG,PIK3R5,RAP2B,RCAN2,ZAP70
MIF-mediated Glucocorticoid Regulation	5.88844e-05	3.05085	40.6	CD14,CD74,LY96,MIF,NFKB2,NFKBID,NFKBIE,PLA2G2D,PLA2G4A,PLA2G4B,PLA2G4C,PLA2G5,PTGS2
Airway Pathology in Chronic Obstructive Pulmonary Disease	6.16595e-05		26.7	CCL2,CCL20,CD40LG,CSF2,CXCL3,Eda,FASLG,FGF1,FGF10,FGF12,FGF7,IFNG,IL12B,IL1A,IL1B,IL21,LCN2,LEP,LTA,MMP2,RBP4,TNF,TNFSF11,TNFSF13B,TNFSF15,TNFSF8,Tnfsf9,TSLP
MSP-RON Signaling In Macrophages Pathway	6.60693e-05	-1.73205	27	ARG1,CIITA,FOS,HLA-DMA,HLA-DMB,HLA-DOA,HLA-DQA1,HLA-DQB1,HLA-DRB5,IFNG,IKBKE,IL10,IL12B,ITGB2,JAK2,NFKB2,NOS2,PIK3C2G,PIK3CG,PIK3R5,PTGS2,RAP2B,SBNO2,SOCS1,SOCS3,STAT1,TNF
Death Receptor Signaling	7.24436e-05	1.63299	27.8	ACTA2,ACTC1,ACTG2,ARHGDIB,BID,BIRC3,CASP7,FASLG,HSPB1,HSPB7,IKBKE,NAIP,Naip1 (includes others),NFKB2,NFKBID,NFKBIE,PARP10,PARP11,PARP14,PARP8,PARP9,TANK,TNF,TNFRSF1B,TNFSF15
Inhibition of Matrix Metalloproteases	7.76247e-05	-0.83205	37.8	A2M,ADAM17,MMP12,MMP13,MMP14,MMP16,MMP19,MMP2,MMP25,MMP28,RECK,SDC2,THBS2,TIMP1
Systemic Lupus Erythematosus In T Cell Signaling Pathway	8.31764e-05	3.75278	20.2	B2M,CASP1,CASP4,CASP7,CD28,CD3D,CD3E,CD3G,CD40LG,CD44,CD80,CD86,FASLG,FCER1G,FOS,FOXP3,H2-Eb2,H2-K2/H2-Q9,H2-M2,H2-T10,H2-T22,HLA-A,HLA-DMA,HLA-DMB,HLA-DOA,HLA-DQA1,HLA-DQB1,HLA-DRB5,HLA-E,HLA-G,ICOS,IL10,IL12B,IL21,ITGAL,LAT,LEP,LEPR,NFATC2,NOS2,PIK3C2G,PIK3CG,PIK3R5,PPP2R2B,RAB4A,RAC2,RAP2B,RHOV,RND2,SELPLG,Trac,Trav4-4-dv10,Trbc1,Trbc2,Trbv1,Trbv13-1,Trbv15,Trbv19,Trbv3,Trbv5,VAV1
IL-17 Signaling	8.31764e-05	3.45238	23.6	CCL17,CCL2,CCL20,CD40LG,CSF2,CXCL3,Eda,FASLG,FOS,IFNG,IL12B,IL1A,IL1B,IL21,JAK2,LCN2,LEP,LTA,MAPK10,MMP13,MMP2,NOS2,PDGFC,PIK3C2G,PIK3CG,PIK3R5,PTGS2,RAP2B,RGS16,TNF,TNFSF11,TNFSF13B,TNFSF15,TNFSF8,Tnfsf9,VEGFA,VEGFD
Activation of IRF by Cytosolic Pattern Recognition Receptors	0.00011749	1.69775	32.7	CD40,DHX58,IFIT2,IKBKE,IL10,IRF7,ISG15,LTA,MAPK10,NFKB2,NFKBID,NFKBIE,STAT1,STAT2,TANK,TNF,ZBP1
Toll-like Receptor Signaling	0.000125893	2.3094	29.2	CD14,FOS,IL12B,IL1A,IL1B,IL1RN,IRAK3,LY96,NFKB2,PPARA,TICAM2,TLR1,TLR2,TLR5,TLR6,TLR7,TLR8,TLR9,TNF,TNFAIP3,UBD
Bupropion Degradation	0.000138038	-2.52982	45.5	CYP1A1,CYP1B1,CYP2A6 (includes others),CYP2B6,CYP2F1,CYP2S1,CYP3A7,CYP4B1,CYP4F8,POR
Cdc42 Signaling	0.000151356	1.21268	23.6	APC2,ARPC1B,B2M,CD3D,CD3E,CD3G,DIAPH3,FCER1G,FOS,H2-Eb2,H2-K2/H2-Q9,H2-M2,H2-T10,H2-T22,HLA-A,HLA-DMA,HLA-DMB,HLA-DOA,HLA-DQA1,HLA-DQB1,HLA-DRB5,HLA-E,HLA-G,IQGAP3,ITGAL,ITGB2,ITK,MAPK10,MYL4,MYL7,MYL9,PAK1,VAV1,WAS
White Adipose Tissue Browning Pathway	0.000154882	-3.05329	24.4	ADCY1,ADCY4,ADCY5,ADCY8,ADRB3,ANGPT2,BDNF,CACNA1G,CACNA1H,CACNA1I,CACNA2D4,CACNB2,CACNG8,FCER1G,FGFR3,FGFR4,GUCY1A2,KDR,LDHA,LEP,MS4A2,NDN,NPR1,PLIN1,PPARA,PRKAG3,PRKG1,PRKG2,RUNX1T1,THRA,VEGFA
Differential Regulation of Cytokine Production in Macrophages and T Helper Cells by IL-17A and IL-17F	0.000162181	2.82843	53.3	CCL2,CCL4,CCL5,CSF2,IL10,IL12B,IL1B,TNF
T Cell Receptor Signaling	0.000162181		25.7	BMX,CD28,CD3D,CD3E,CD3G,CD4,CD8A,CD8B,CTLA4,FOS,IKBKE,ITK,LAT,LCK,LCP2,MALT1,NFATC2,NFKB2,PIK3C2G,PIK3CG,PIK3R5,PTPN7,PTPRC,RAP2B,RASGRP1,VAV1,ZAP70
Epithelial Adherens Junction Signaling	0.000177828		23.4	ACTA2,ACTC1,ACTG2,ACTN2,ACVR1C,ACVR2B,ARPC1B,BMPR2,CDH2,FGF1,JUP,LEF1,MYH10,MYH11,MYH3,MYH6,MYH7,MYL4,MYL7,MYL9,NECTIN3,NOTCH3,NOTCH4,RAP2B,SORBS1,TGFBR1,TGFBR3,TUBA1C,TUBA8,TUBB2B,TUBB3,TUBB4A,VCL,WAS
Hepatic Cholestasis	0.000194984		22.3	ADCY1,ADCY4,ADCY5,ADCY8,CD14,CD40LG,CSF2,CYP7B1,Eda,FASLG,FGFR4,IFNG,IKBKE,IL12B,IL18RAP,IL1A,IL1B,IL1R2,IL1RN,IL21,IRAK3,LEP,LTA,LY96,MAPK10,NFKB2,NFKBID,NFKBIE,NGFR,NR1H4,PPARA,PRKCE,TNF,TNFRSF1B,TNFSF11,TNFSF13B,TNFSF15,TNFSF8,Tnfsf9
Acetone Degradation I (to Methylglyoxal)	0.00030903	-2.7136	39.3	CYP1A1,CYP1B1,CYP2A6 (includes others),CYP2B6,CYP2F1,CYP2S1,CYP3A7,CYP4A22,CYP4B1,CYP4F8,POR
ILK Signaling	0.000354813	-1.33333	21.7	ACTA2,ACTC1,ACTG2,ACTN2,FERMT2,FOS,HIF1A,IRS1,Irs3,ITGB2,ITGB7,ITGB8,LEF1,LIMS2,MAPK10,MYH10,MYH11,MYH3,MYH6,MYH7,MYL4,MYL7,MYL9,NFKB2,NOS2,PDGFC,PIK3C2G,PIK3CG,PIK3R5,PPP2R2B,PTGS2,RAC2,RHOV,RND2,TGFB1I1,TNF,VCL,VEGFA,VEGFD
Systemic Lupus Erythematosus Signaling	0.000354813		21.7	C7,CD28,CD3D,CD3E,CD3G,CD40,CD40LG,CD72,CD80,CD86,FCER1G,FCGR1A,FCGR2A,FCGR2B,FCGR3A/FCGR3B,FOS,HLA-A,HLA-E,HLA-G,IGHG1,Ighg2b,IGHM,IL10,IL1A,IL1B,IL1RN,LAT,LCK,NFATC2,PIK3C2G,PIK3CG,PIK3R5,PTPN6,PTPRC,RAP2B,TLR7,TLR9,TNF,TNFSF13B
Erythropoietin Signaling Pathway	0.000354813	-2.33333	22.2	BIRC3,CD40LG,CSF2,CSF2RB,Eda,EPOR,FASLG,FOS,HBA1/HBA2,HBB,HIF1A,IFNG,IL12B,IL1A,IL1B,IL21,JAK2,LEP,LTA,NFKB2,NFKBID,NFKBIE,PIK3C2G,PIK3CG,PIK3R5,PRKCE,PTPN6,RAC2,RAP2B,TNF,TNFSF11,TNFSF13B,TNFSF15,TNFSF8,Tnfsf9,TRPC3
Growth Hormone Signaling	0.00047863	-0.774597	27.9	A2M,FOS,IGF1,IGF1R,IGF2,IGFALS,IGFBP3,IRS1,JAK2,PIK3C2G,PIK3CG,PIK3R5,PRKCE,PTPN6,RPS6KA6,SLC2A4,SOCS1,SOCS3,STAT1
iNOS Signaling	0.000630957	2.88675	31.8	CD14,FOS,HMGA1,IFNG,IKBKE,IRAK3,IRF1,JAK2,LY96,NFKB2,NFKBID,NFKBIE,NOS2,STAT1
MSP-RON Signaling Pathway	0.000794328		29.1	ACTA2,ACTC1,ACTG2,CCL2,CSF2RB,IFNG,IL12B,IL3RA,ITGB2,JAK2,NOS2,PIK3C2G,PIK3CG,PIK3R5,TLR2,TNF
Phagosome Maturation	0.000933254		22.1	ATP6V0A4,ATP6V0C,ATP6V0D2,ATP6V1B1,B2M,CTSA,CTSB,CTSC,CTSD,CTSH,CTSK,CTSS,CTSW,CTSZ,CYBB,HLA-A,HLA-DRB5,HLA-E,NCF1,NCF2,NOX4,PRDX1,PRDX5,RAB7B,TAP1,TCIRG1,TUBA1C,TUBA8,TUBB2B,TUBB3,TUBB4A
Type II Diabetes Mellitus Signaling	0.000933254	2.18282	22.1	ACSBG1,ACSL1,CACNA1G,CACNA1H,CACNA1I,CACNA2D4,CACNB2,CACNG8,CD36,IKBKE,IRS1,Irs3,KCNJ11,MAPK10,NFKB2,NFKBID,NFKBIE,NGFR,PIK3C2G,PIK3CG,PIK3R5,PKM,PRKAG3,PRKCE,SLC27A3,SLC2A4,SMPD5,SOCS1,SOCS3,TNF,TNFRSF1B
Role of IL-17A in Arthritis	0.00102329		29.4	CCL2,CCL20,CCL5,CXCL3,CXCL6,MAPK10,MMP13,NFKB2,NFKBID,NFKBIE,NOS2,PIK3C2G,PIK3CG,PIK3R5,PTGS2
Cellular Effects of Sildenafil (Viagra)	0.0011749		22.6	ACTA2,ACTC1,ACTG2,ADCY1,ADCY4,ADCY5,ADCY8,CACNG8,GUCY1A2,KCNH2,KCNN4,MYH10,MYH11,MYH3,MYH6,MYH7,MYL4,MYL7,MYL9,NOTUM,PDE1B,PDE3A,PDE5A,PLCE1,PLCL2,PRKG1,PRKG2,SLC4A5
Glucocorticoid Receptor Signaling	0.0011749		17.6	A2M,ADRB2,AR,ARG2,BRCA1,CAV1,CCL2,CCL5,CD3D,CD3E,CD3G,CDKN1A,CSF2,CSF2RB,CXCL3,DUSP1,FCGR1A,FKBP5,FOS,IFNG,IGF1,IKBKE,IL10,IL10RA,IL12RB1,IL12RB2,IL15RA,IL17RD,IL18RAP,IL1A,IL1B,IL1R2,IL1RN,IL21R,IL22RA2,IL2RA,IL2RB,IL2RG,IL3RA,IL5RA,IL7R,IL9R,JAK2,KRT79,MAPK10,MMP13,MMP2,NFATC2,NFKBID,NFKBIE,NOS2,PCK1,PDK4,PGR,PIK3C2G,PIK3CG,PIK3R5,PLA2G2D,PLA2G4A,PLA2G4B,PLA2G4C,PLA2G5,PLAU,PRKAG3,PTGS2,RAP2B,S…
Nicotine Degradation III	0.00128825	-2.49615	29.8	ADH7,AOX1,CYP1A1,CYP1B1,CYP2A6 (includes others),CYP2B6,CYP2F1,CYP2S1,CYP3A7,CYP4B1,CYP4F8,FMO5,POR,Ugt1a7c
Osteoarthritis Pathway	0.00134896	0.973329	19.9	ACVRL1,ADAMTS4,ADAMTS5,ALPL,BMPR2,CASP1,CASP4,CASP7,EPAS1,FGFR3,FRZB,FZD2,FZD4,GLIS2,HES1,HIF1A,IL18RAP,IL1B,IL1R2,ITGAL,ITGB2,ITLN1,LEF1,LEP,MMP12,MMP13,NAMPT,NFKB2,NOS2,PDGFC,PRKAG3,PTGS2,RBP4,SMAD6,SMAD9,SPP1,TGFBR1,TLR2,TNF,TNFRSF1B,VEGFA,VEGFD
Sperm Motility	0.00134896	-0.242536	19.9	AATK,BMX,CACNA1G,CACNA1H,Cngb1,CSF1R,CSF2RA,EPHA1,ERBB4,FGFR3,FGFR4,GUCY1A2,HCK,IGF1R,ITK,JAK2,KDR,KIT,LCK,NOTUM,NPR1,NTRK2,PDE1B,PDGFRA,PLA2G2D,PLA2G4A,PLA2G4B,PLA2G4C,PLA2G5,PLA2G7,PLA2R1,PLCE1,PLCL2,PRKCE,PRKG1,PRKG2,PTK2B,SRMS,TEK,TIE1,ZAN,ZAP70
Acute Phase Response Signaling	0.00144544	2.44949	20.8	A2M,C1R,C1S,C2,C3,C4A/C4B,CFB,CP,F8,FOS,FTL,HMOX1,IKBKE,IL1A,IL1B,IL1RN,ITIH2,ITIH4,JAK2,NFKB2,NFKBID,NFKBIE,NGFR,PIK3CG,RAP2B,RBP4,Saa3,SERPINA3,SERPING1,SOCS1,SOCS3,SOD2,TNF,TNFRSF1B,VWF
Endothelin-1 Signaling	0.00154882	1.66667	20.4	ADCY1,ADCY4,ADCY5,ADCY8,CASP1,CASP4,CASP7,EDNRB,FOS,GNA15,GNAO1,GUCY1A2,HMOX1,MAPK10,MAPK15,NOS2,NOTUM,PIK3C2G,PIK3CG,PIK3R5,PLA2G2D,PLA2G4A,PLA2G4B,PLA2G4C,PLA2G5,PLA2G7,PLA2R1,PLCE1,PLCL2,PLD3,PLD4,PLD5,PRKCE,PTGER2,PTGS2,RAP2B,SHE
IL-9 Signaling	0.00154882	0.904534	33.3	BCL3,IL2RG,IL9R,IRS1,NFKB2,PIK3C2G,PIK3CG,PIK3R5,SOCS3,STAT1,TNF
IL-4 Signaling	0.00158489		25	H2-Eb2,HLA-A,HLA-DMA,HLA-DMB,HLA-DOA,HLA-DQA1,HLA-DQB1,HLA-DRB5,HMGA1,IL2RG,INPP5J,IRS1,JAK2,NFATC2,PIK3C2G,PIK3CG,PIK3R5,PTPN6,RAP2B,SOCS1
TNFR1 Signaling	0.00162181	0.83205	29.2	BID,BIRC3,CASP7,FOS,IKBKE,NAIP,Naip1 (includes others),NFKB2,NFKBID,NFKBIE,PAK1,TANK,TNF,TNFAIP3
Role of MAPK Signaling in Inhibiting the Pathogenesis of Influenza	0.00186209	1.88562	25.7	CCL2,CCL5,CXCL10,IFNG,IL1B,MAPK10,NFKB2,NFKBID,NFKBIE,PLA2G2D,PLA2G4A,PLA2G4B,PLA2G4C,PLA2G5,PLA2G7,PLA2R1,PTGS2,TNF
Cytotoxic T Lymphocyte-mediated Apoptosis of Target Cells	0.00186209	2.64575	34.5	B2M,BID,CASP7,CD3D,CD3E,CD3G,FASLG,FCER1G,HLA-A,HLA-E
Phospholipases	0.00218776	1.29099	26.7	HMOX1,LIPG,NOTUM,PLA1A,PLA2G2D,PLA2G4A,PLA2G4B,PLA2G4C,PLA2G5,PLA2G7,PLA2R1,PLCE1,PLCL2,PLD3,PLD4,PLD5
Xenobiotic Metabolism AHR Signaling Pathway	0.00239883	-0.688247	24.7	AHRR,ALDH18A1,ALDH1A1,ALDH1B1,ALDH2,ALDH3A1,CYP1A1,CYP1B1,GSTA3,GSTA5,GSTK1,GSTM5,IL1A,IL1B,NFKB2,NQO1,PON1,TNF,Ugt1a7c
HIF1α Signaling	0.00239883	1.1209	19.7	ADM,ADRA1B,BMP6,CAMK2A,CDKN1A,CYBB,EGLN3,FOXP3,HIF1A,HK2,HK3,HMOX1,IGF1,IGF2,KDR,LDHA,MMP12,MMP13,MMP14,MMP16,MMP19,MMP2,MMP25,MMP28,NCF1,NCF2,NOS2,NOX4,PDGFC,PIK3C2G,PIK3CG,PIK3R5,PKM,PRKCE,RAP2B,SLC2A1,SLC2A4,VEGFA,VEGFD
Xenobiotic Metabolism Signaling	0.00245471		18.6	AHRR,ALDH18A1,ALDH1A1,ALDH1B1,ALDH2,ALDH3A1,CAMK2A,CES1,Ces1e,Ces1g,CHST1,CHST3,CHST4,CHST7,CYP1A1,CYP1B1,CYP2B6,CYP3A7,ESD,FMO1,FMO2,FMO3,FMO4,FMO5,FTL,GSTA3,GSTA5,GSTK1,GSTM5,HMOX1,HS3ST1,HS6ST2,IL1A,IL1B,IL4I1,MAOA,NFKB2,NOS2,NQO1,PIK3C2G,PIK3CG,PIK3R5,PPP2R2B,PRKCE,RAP2B,Sult1d1,TNF,Ugt1a7c,UGT8
Superpathway of Melatonin Degradation	0.00251189	-2.13809	28	CYP1A1,CYP1B1,CYP2A6 (includes others),CYP2B6,CYP2F1,CYP2S1,CYP3A7,CYP4B1,CYP4F8,IL4I1,MAOA,POR,Sult1d1,Ugt1a7c
Adrenomedullin signaling pathway	0.00269153	-1.47959	19.7	ADCY1,ADCY4,ADCY5,ADCY8,ADM,C3,CALCRL,FOS,GNA15,GPR182,GUCY1A2,HIF1A,IL1A,IL1B,IL1RN,KCNH2,KCNN4,LTA,MAPK10,MAPK15,MMP2,MYLK3,NFKB2,NOTUM,NPR1,NPR3,PIK3C2G,PIK3CG,PIK3R5,PLCE1,PLCL2,PRKG1,PRKG2,PTK2B,RAMP2,RAP2B,SHE,TNF
Factors Promoting Cardiogenesis in Vertebrates	0.00301995	-4.38178	20.8	ACVR1C,ACVR2B,BMP3,BMP6,BMPR1B,BMPR2,CAMK2A,FZD2,FZD4,GJA5,LEF1,MAPK10,MYH6,MYH7,MYOCD,NOTUM,NOX4,PLCE1,PLCL2,PRKCE,SCN5A,SMAD9,TBX5,TGFBR1,TGFBR3,WNT10B,WNT2,WNT6,WNT7A,WNT9A
Calcium Signaling	0.00323594	-1.52753	19.5	ACTA2,ACTC1,AKAP5,ATP2A3,ATP2B2,CACNA1G,CACNA1H,CACNA1I,CACNA2D4,CACNB2,CACNG8,CAMK2A,CASQ2,CHRNA10,GRIA1,GRIN2C,GRINA,MYH10,MYH11,MYH3,MYH6,MYH7,MYL4,MYL7,MYL9,NFATC2,RAP2B,RCAN2,RYR2,RYR3,SLC8A3,TNNC1,TNNI3,TNNT2,Tpm2,TRPC3,TRPC6,TRPV6
FAT10 Cancer Signaling Pathway	0.00323594	0.83205	28.3	ACVR1C,ACVR2B,BMPR2,IFNG,IKBKE,MAD2L1,NFKB2,NGFR,TGFBR1,TGFBR3,TNF,TNFRSF1B,UBD
IL-15 Production	0.00363078	-0.2	21.7	AATK,BMX,CSF1R,CSF2RA,EPHA1,ERBB4,FGFR3,FGFR4,HCK,IGF1R,IRF1,ITK,JAK2,KDR,KIT,LCK,NFKB2,NTRK2,PDGFRA,PTK2B,SRMS,STAT1,TEK,TIE1,ZAP70
Gαs Signaling	0.0040738	-1.4596	22.1	ADCY1,ADCY4,ADCY5,ADCY8,ADD3,ADORA2A,ADRB1,ADRB2,ADRB3,CHRM1,CHRM3,GLP1R,HCAR2,HCK,HRH2,HTR7,PTGER2,PTGER4,RAPGEF4,RYR2,RYR3,VIPR1,VIPR2
HMGB1 Signaling	0.0040738	2.68328	20.3	CCL2,CD40LG,CSF2,Eda,FASLG,FOS,IFNG,IL12B,IL1A,IL1B,IL21,LEP,LTA,MAPK10,NFKB2,NGFR,PIK3C2G,PIK3CG,PIK3R5,RAC2,RAP2B,RHOV,RND2,TNF,TNFRSF1B,TNFSF11,TNFSF13B,TNFSF15,TNFSF8,Tnfsf9,VCAM1
IL-8 Signaling	0.0040738	1.18322	19.4	ANGPT1,ANGPT2,ARRB2,CSTB,CYBB,FOS,HMOX1,IKBKE,IRAK3,ITGAX,ITGB2,KDR,MAPK10,MMP2,MYL7,MYL9,NCF1,NCF2,NOX4,PDGFC,PIK3C2G,PIK3CG,PIK3R5,PLD3,PLD4,PLD5,PRKCE,PTGS2,PTK2B,RAC2,RAP2B,RHOV,RND2,TEK,VCAM1,VEGFA,VEGFD
Role of JAK2 in Hormone-like Cytokine Signaling	0.0042658		31.2	EPOR,IRS1,Irs3,JAK2,PTPN6,SH2B2,SIRPA,SOCS1,SOCS3,STAT1
Prostanoid Biosynthesis	0.00436516	1	50	CYP2S1,HPGDS,PTGIS,PTGS2,TBXAS1
IL-6 Signaling	0.00446684	1.8	21.1	A2M,CD14,FOS,HSPB1,HSPB7,IKBKE,IL18RAP,IL1A,IL1B,IL1R2,IL1RN,JAK2,MAPK10,NFKB2,NFKBID,NFKBIE,NGFR,PIK3C2G,PIK3CG,PIK3R5,RAP2B,SOCS1,SOCS3,TNF,TNFRSF1B,VEGFA
Iron homeostasis signaling pathway	0.00501187		20.8	ALAS2,ATP6V0A4,ATP6V0C,ATP6V0D2,ATP6V1B1,BMP3,BMP6,BMPR1B,BMPR2,CP,CYBRD1,EPAS1,FBXL5,FTH1,FTL,GDF15,HBA1/HBA2,HBB,HEPH,HIF1A,HMOX1,JAK2,PDGFRA,SLC11A1,SLC39A14,STEAP3,TCIRG1
IL-7 Signaling Pathway	0.00562341	1.69775	23.4	BAK1,IFNG,Igha,Ighd,IGHG1,Ighg2b,Ighg2c,IGHM,IL2RG,IL7,IL7R,PAX5,PIK3C2G,PIK3CG,PIK3R5,SLC2A1,SOCS1,STAT1
Cell Cycle: G2/M DNA Damage Checkpoint Regulation	0.0057544	-1.73205	26.5	AURKA,BRCA1,CCNB1,CCNB2,CDC25C,CDK1,CDKN1A,CHEK1,CKS1B,CKS2,FBXL5,PLK1,TOP2A
Amyotrophic Lateral Sclerosis Signaling	0.00588844	-0.447214	22.1	BID,BIRC3,CAPN11,CASP1,CASP7,GRIA1,GRIK2,GRIN2C,GRINA,IGF1,NAIP,Naip1 (includes others),NEFH,PAK1,PDGFC,PIK3C2G,PIK3CG,PIK3R5,SLC1A2,VEGFA,VEGFD
Serotonin Receptor Signaling	0.00660693		28.2	ADCY1,ADCY4,ADCY5,ADCY8,DDC,GCH1,HTR2B,HTR2C,HTR7,IL4I1,MAOA
VDR/RXR Activation	0.00660693	1.89737	23.1	CCL5,CD14,CDKN1A,COL13A1,CSF2,CXCL10,HES1,HR,IFNG,IGFBP3,IGFBP5,IGFBP6,MXD1,PRKCE,SPP1,THBD,TNFSF11,TRPV6
Superpathway of Citrulline Metabolism	0.00676083	1.63299	40	ALDH18A1,ARG1,ARG2,ASS1,LOC102724788/PRODH,NOS2
Tec Kinase Signaling	0.00707946	1	19.4	ACTA2,ACTC1,ACTG2,BMX,FASLG,FCER1G,FOS,GNA15,GNAO1,HCK,ITGAL,ITGB2,ITK,JAK2,LCK,MAPK10,MS4A2,NFKB2,PAK1,PIK3C2G,PIK3CG,PIK3R5,PRKCE,PTK2B,RAC2,RHOV,RND2,STAT1,STAT2,TNF,VAV1,WAS
Role of PKR in Interferon Induction and Antiviral Response	0.0074131	2.52357	21.1	ATF3,BID,CASP1,FASLG,FCGR1A,FOS,IFNG,IKBKE,IL1B,IRF1,MAPK10,MARCO,MSR1,NFKB2,NFKBID,NFKBIE,PDGFC,PYCARD,SCARA5,STAT1,STAT2,TLR9,TNF
Melatonin Degradation I	0.00758578	-2.3094	26.7	CYP1A1,CYP1B1,CYP2A6 (includes others),CYP2B6,CYP2F1,CYP2S1,CYP3A7,CYP4B1,CYP4F8,POR,Sult1d1,Ugt1a7c
Relaxin Signaling	0.00776247	-2.18282	19.7	ADCY1,ADCY4,ADCY5,ADCY8,ENPP6,FOS,GNA15,GNAO1,GUCY1A2,MPPED2,NFKB2,NFKBID,NFKBIE,NOS2,NPR1,NPR3,PDE10A,PDE11A,PDE1B,PDE3A,PDE5A,PDE8B,PDE9A,PIK3C2G,PIK3CG,PIK3R5,RXFP1,SMPDL3B,VEGFA
Gα12/13 Signaling	0.00776247	1.22474	20.3	CDH13,CDH16,CDH17,CDH2,CDH22,CDH24,CDH26,CDH5,CDH6,F2RL2,IKBKE,LPAR4,MAPK10,MYL4,MYL7,MYL9,NFKB2,NFKBID,NFKBIE,PIK3C2G,PIK3CG,PIK3R5,PTK2B,RAP2B,TBXA2R,VAV1
Gustation Pathway	0.00812831		19.9	ADCY1,ADCY4,ADCY5,ADCY8,CACNA1G,CACNA1H,CACNA1I,CACNA2D4,CACNB2,CACNG8,ENPP6,MPPED2,P2RX1,P2RX6,P2RY1,P2RY13,P2RY14,P2RY6,PANX1,PDE10A,PDE11A,PDE1B,PDE3A,PDE5A,PDE8B,PDE9A,SMPDL3B,TAS2R60
Angiopoietin Signaling	0.00851138	-0.534522	23	ANGPT1,ANGPT2,ANGPT4,BIRC5,DOK2,IKBKE,NFKB2,NFKBID,NFKBIE,PAK1,PIK3C2G,PIK3CG,PIK3R5,RAP2B,TEK,TIE1,TNIP1
Aryl Hydrocarbon Receptor Signaling	0.00912011	0.83205	19.9	AHRR,ALDH18A1,ALDH1A1,ALDH1B1,ALDH2,ALDH3A1,CCNA2,CCNE1,CDKN1A,CHEK1,CTSD,CYP1A1,CYP1B1,ESR2,FASLG,FOS,GSTA3,GSTA5,GSTK1,GSTM5,HSPB1,HSPB7,IL1A,IL1B,NFKB2,NQO1,TNF
p38 MAPK Signaling	0.0102329	3.27327	20.5	DUSP1,FASLG,HSPB1,HSPB7,IL18RAP,IL1A,IL1B,IL1R2,IL1RN,IRAK3,MAPKAPK3,MAPT,PLA2G2D,PLA2G4A,PLA2G4B,PLA2G4C,PLA2G5,RPS6KA6,STAT1,TGFBR1,TIFA,TNF,TNFRSF1B
CD40 Signaling	0.0107152	0	23.4	CD40,CD40LG,FOS,IKBKE,LTA,MAPK10,NFKB2,NFKBID,NFKBIE,PIK3C2G,PIK3CG,PIK3R5,PTGS2,TANK,TNFAIP3
Netrin Signaling	0.0107152	-1.29099	23.4	ABLIM3,CACNA1G,CACNA1H,CACNA1I,CACNA2D4,CACNB2,CACNG8,NFATC2,NTN1,PRKG1,RAC2,RYR2,RYR3,UNC5C,UNC5D
Role of JAK1, JAK2 and TYK2 in Interferon Signaling	0.0109648	0	33.3	IFNG,JAK2,NFKB2,PTPN6,SOCS1,STAT1,STAT2
Pancreatic Adenocarcinoma Signaling	0.011749	2	20.6	BIRC5,CCNE1,CDKN1A,E2F7,E2F8,HMOX1,JAK2,MAPK10,NFKB2,PDGFC,PIK3C2G,PIK3CG,PIK3R5,PLD3,PLD4,PLD5,PTGS2,RAD51,STAT1,TGFBR1,VEGFA,VEGFD
Actin Cytoskeleton Signaling	0.0123027	-0.755929	17.9	ACTA2,ACTC1,ACTG2,ACTN2,APC2,ARPC1B,CD14,CYFIP2,DIAPH3,FGF1,FGF10,FGF12,FGF7,GSN,IQGAP3,ITGAL,ITGB2,MYH10,MYH11,MYH3,MYH6,MYH7,MYL4,MYL7,MYL9,MYLK3,NCKAP1L,PAK1,PDGFC,PFN1,PIK3C2G,PIK3CG,PIK3R5,RAC2,RAP2B,TLN2,VAV1,VCL,WAS
Gαq Signaling	0.0123027	-0.2	19.1	ADRA1A,ADRA1B,ADRA1D,AGTR1,Agtr1b,AVPR1A,CHRM1,CHRM3,GNA15,HMOX1,HTR2B,HTR2C,IKBKE,NFATC2,NFKB2,NFKBID,NFKBIE,PIK3C2G,PIK3CG,PIK3R5,PLD3,PLD4,PLD5,PRKCE,PTK2B,RAC2,RGS16,RHOV,RND2
Nitric Oxide Signaling in the Cardiovascular System	0.0123027	-0.942809	21.1	ADRB1,ADRB3,ARG2,ATP2A3,CAV1,CHRM1,GUCY1A2,KDR,PDE1B,PDE5A,PDGFC,PIK3C2G,PIK3CG,PIK3R5,PRKCE,PRKG1,PRKG2,RYR2,VEGFA,VEGFD
Apelin Adipocyte Signaling Pathway	0.0125893	-0.774597	22.1	ADCY1,ADCY4,ADCY5,ADCY8,APLN,APLNR,CYBB,GPX2,GSTK1,HIF1A,MAPK10,MAPK15,NCF1,NCF2,NOX4,PLIN1,PRKAG3
Caveolar-mediated Endocytosis Signaling	0.0125893		22.5	ACTA2,ACTC1,ACTG2,B2M,CAV1,CD48,HLA-A,HLA-E,ITGA8,ITGAD,ITGAE,ITGAL,ITGAX,ITGB2,ITGB7,ITGB8
Protein Kinase A Signaling	0.0125893	-0.729325	16.5	ADCY1,ADCY4,ADCY5,ADCY8,ADD3,AKAP12,AKAP5,AKAP6,CAMK2A,CDC25C,CDKN3,Cngb1,DUSP1,DUSP2,DUSP8,EBI3,ENPP6,LEF1,MPPED2,MYH10,MYL4,MYL7,MYL9,MYLK3,NFATC2,NFKB2,NFKBID,NFKBIE,NGFR,NOTUM,NTN1,PDE10A,PDE11A,PDE1B,PDE3A,PDE5A,PDE8B,PDE9A,PLCE1,PLCL2,PPP1R14A,PPP1R1B,PRKCE,PTGS2,PTK2B,PTPN22,PTPN6,PTPN7,PTPRB,PTPRC,PTPRG,PTPRO,PTPRU,PYGM,RYR2,RYR3,SIRPA,SMPDL3B,TGFBR1,TNNI3,TNS2,UBASH3B
Role of Cytokines in Mediating Communication between Immune Cells	0.0128825		27	CSF2,IFNG,IL10,IL12B,IL1A,IL1B,IL1RN,IL21,IL27,TNF
Synaptogenesis Signaling Pathway	0.0128825	-1.26025	17	ADCY1,ADCY4,ADCY5,ADCY8,APOE,ARPC1B,BDNF,CAMK2A,CDH13,CDH16,CDH17,CDH2,CDH22,CDH24,CDH26,CDH5,CDH6,EFNA1,EFNB2,EPHA1,GRIA1,GRIN2C,GRINA,GRM4,HCK,LCK,LRP8,MAPT,NECTIN3,NRXN2,NTRK2,PAK1,PIK3C2G,PIK3CG,PIK3R5,PRKCE,RAP2B,RASGRP1,RASGRP2,SHE,STX1B,STXBP6,SYN3,SYT10,SYT11,SYT12,SYT13,SYT17,SYT6,THBS2,WAS
Oxidative Ethanol Degradation III	0.0134896	-0.816497	35.3	ACSL1,ACSS3,ALDH1A1,ALDH1B1,ALDH2,ALDH3A1
CCR5 Signaling in Macrophages	0.0141254	0.377964	21.1	CACNA1G,CACNA1H,CACNA1I,CACNA2D4,CACNB2,CACNG8,CCL4,CCL5,CCR5,CD3D,CD3E,CD3G,CD4,FASLG,FCER1G,FOS,MAPK10,PRKCE,PTK2B
Induction of Apoptosis by HIV1	0.0141254	0.534522	23.3	BAK1,BID,BIRC3,FASLG,IKBKE,MAPK10,NAIP,Naip1 (includes others),NFKB2,NFKBID,NFKBIE,NGFR,TNF,TNFRSF1B
Renin-Angiotensin Signaling	0.0154882	1.21268	19.8	ADCY1,ADCY4,ADCY5,ADCY8,AGTR1,CCL2,CCL5,FOS,JAK2,MAPK10,NFKB2,PAK1,PIK3C2G,PIK3CG,PIK3R5,PRKCE,PTGER2,PTK2B,PTPN6,RAP2B,SHE,STAT1,TNF
Estrogen Biosynthesis	0.0154882	-2.52982	26.3	CYP1A1,CYP1B1,CYP2A6 (includes others),CYP2B6,CYP2F1,CYP2S1,CYP3A7,CYP4B1,CYP4F8,POR
Role of IL-17F in Allergic Inflammatory Airway Diseases	0.0154882	2.12132	26.3	CCL2,CCL4,CSF2,CXCL10,CXCL6,IGF1,IL1B,MMP13,NFKB2,RPS6KA6
Xanthine and Xanthosine Salvage	0.0154882		100	LACC1,PNP
Sertoli Cell-Sertoli Cell Junction Signaling	0.0158489		18.1	A2M,ACTA2,ACTC1,ACTG2,ACTN2,CLDN10,CLDN2,CLDN23,CLDN4,CLDN5,CLDN8,GUCY1A2,ITGAL,ITGB2,JUP,MAPK10,NECTIN3,NOS2,PRKG1,PRKG2,RAB8B,RAP2B,SORBS1,SPTB,SPTBN1,TGFBR3,TNF,TUBA1C,TUBA8,TUBB2B,TUBB3,TUBB4A,VCL,WAS
Wnt/β-catenin Signaling	0.0158489	1.13389	18.5	ACVR1C,ACVR2B,APC2,BMPR2,CD44,CDH2,CDH5,FRZB,FZD2,FZD4,GNAO1,LEF1,PPP2R2B,SFRP1,SFRP5,SOX11,SOX13,SOX18,SOX21,SOX5,SOX6,SOX7,TGFBR1,TGFBR3,UBD,WIF1,WNT10B,WNT2,WNT6,WNT7A,WNT9A
Leptin Signaling in Obesity	0.0162181	-1	21.9	ADCY1,ADCY4,ADCY5,ADCY8,JAK2,LEP,LEPR,NOTUM,NPY,PDE3A,PIK3C2G,PIK3CG,PIK3R5,PLCE1,PLCL2,SOCS3
Airway Inflammation in Asthma	0.0177828		28.6	CCL2,CCL20,CSF2,IFNG,IL10,IL12B,PRG2,TSLP
Paxillin Signaling	0.018197	-0.83205	20	ACTA2,ACTC1,ACTG2,ACTN2,ITGA8,ITGAD,ITGAE,ITGAL,ITGAX,ITGB2,ITGB7,ITGB8,MAPK10,PAK1,PIK3C2G,PIK3CG,PIK3R5,PTK2B,RAP2B,TLN2,VCL
Synaptic Long Term Depression	0.018197	-1.21854	18	CACNA1G,CACNA1H,CACNA1I,CACNA2D4,CACNB2,CACNG8,GNA15,GNAO1,GRIA1,GRM4,GUCY1A2,IGF1,IGF1R,NOS2,NOTUM,NPR1,NPR3,PLA2G2D,PLA2G4A,PLA2G4B,PLA2G4C,PLA2G5,PLA2G7,PLA2R1,PLCE1,PLCL2,PPP2R2B,PRKCE,PRKG1,PRKG2,RAP2B,RYR2,RYR3
Citrulline Biosynthesis	0.018197	1	44.4	ALDH18A1,ARG1,ARG2,LOC102724788/PRODH
Dopamine Degradation	0.0186209	-1.13389	30.4	ALDH1A1,ALDH1B1,ALDH2,ALDH3A1,IL4I1,MAOA,Sult1d1
Glycolysis I	0.0186209	2.64575	30.4	ALDOC,ENO1,GAPDH,PGAM1,PGK1,PKM,TPI1
Tryptophan Degradation X (Mammalian, via Tryptamine)	0.0186209	-1.13389	30.4	ALDH1A1,ALDH1B1,ALDH2,ALDH3A1,DDC,IL4I1,MAOA
Opioid Signaling Pathway	0.0190546	-1	17.2	ADCY1,ADCY4,ADCY5,ADCY8,ARRB2,CACNA1G,CACNA1H,CACNA1I,CACNA2D4,CACNB2,CACNG8,CAMK2A,FOS,FOSB,GNAO1,GRIN2C,GRINA,HCK,KCNJ3,KCNJ5,LCK,MAPK15,NFKB2,OGFR,PDE1B,PDYN,PENK,PIK3C2G,PIK3CG,PRKCE,RAC2,RAP2B,RGS1,RGS10,RGS16,RGS6,RGS9,RPS6KA6,RYR2,RYR3,SCN7A
Regulation Of The Epithelial Mesenchymal Transition By Growth Factors Pathway	0.0194984	1.67126	17.9	CD40LG,CDH2,EGR1,FASLG,FGF1,FGF10,FGF12,FGF7,FGFR3,FGFR4,FOS,ID2,IKBKE,JAK2,LTA,MAPK10,MMP2,NFKB2,NGFR,PARD6G,PDGFC,PDGFRA,PIK3C2G,PIK3CG,PIK3R5,RAP2B,TGFBR1,TNF,TNFRSF1B,TNFSF11,TNFSF13B,TNFSF15,TNFSF8
Phospholipase C Signaling	0.0218776	1.34715	17	ADCY1,ADCY4,ADCY5,ADCY8,ARHGEF10,ARHGEF15,CD3D,CD3E,CD3G,FCER1G,FCGR2A,FCGR2B,HMOX1,IGHG1,Ighg2b,ITGAL,ITGB2,ITK,LAT,LCK,LCP2,MYL4,MYL7,MYL9,NFATC2,NFKB2,PLA2G2D,PLA2G4A,PLA2G4B,PLA2G4C,PLA2G5,PLCE1,PLD3,PLD4,PLD5,PPP1R14A,PRKCE,RAC2,RAP2B,RHOV,RND2,ZAP70
Mitotic Roles of Polo-Like Kinase	0.0239883	2.3094	21.9	CCNB1,CCNB2,CDC20,CDC25C,CDK1,ESPL1,FBXO5,KIF11,KIF23,PLK1,PLK3,PLK4,PPP2R2B,PRC1
Putrescine Degradation III	0.0239883	-0.816497	31.6	ALDH1A1,ALDH1B1,ALDH2,ALDH3A1,IL4I1,MAOA
GPCR-Mediated Integration of Enteroendocrine Signaling Exemplified by an L Cell	0.0239883	-1.80739	21.4	ADCY1,ADCY4,ADCY5,ADCY8,ADRB1,ADRB2,ADRB3,CHRM2,GAL,GLP1R,GNA15,NOTUM,PLCE1,PLCL2,VIPR1
TWEAK Signaling	0.0245471	-0.333333	25.7	BID,BIRC3,CASP7,IKBKE,NAIP,Naip1 (includes others),NFKB2,NFKBID,NFKBIE
Regulation of IL-2 Expression in Activated and Anergic T Lymphocytes	0.0251189		20.2	CD28,CD3D,CD3E,CD3G,CD80,FOS,IKBKE,LAT,MALT1,MAPK10,NFATC2,NFKB2,NFKBID,NFKBIE,RAP2B,TGFBR1,VAV1,ZAP70
Clathrin-mediated Endocytosis Signaling	0.025704		17.7	ACTA2,ACTC1,ACTG2,AMPH,AP3S1,APOB,APOC2,APOE,ARPC1B,ARRB2,CLU,FGF1,FGF10,FGF12,FGF7,IGF1,ITGB2,ITGB7,ITGB8,LYZ,PDGFC,PIK3C2G,PIK3CG,PIK3R5,PON1,RAB4A,RBP4,SH3GL2,SH3GL3,UBD,VEGFA,VEGFD
GP6 Signaling Pathway	0.0269153	0	18.9	COL13A1,Col17a1,COL22A1,COL23A1,COL24A1,COL27A1,COL4A6,COL5A2,Col6a4,COL8A1,COL8A2,FCER1G,FYB1,ITK,LAMA1,LAT,LCP2,PIK3C2G,PIK3CG,PIK3R5,PRKCE,RASGRP2,VAV1
PTEN Signaling	0.0269153	0.625543	18.5	BMPR1B,BMPR2,CDKN1A,FASLG,FGFR3,FGFR4,IGF1R,IKBKE,INPP5J,ITGAL,ITGB2,KDR,MAGIX,NFKB2,NGFR,NTRK2,PDGFRA,PIK3CG,PIK3R5,PREX2,RAC2,RAP2B,TGFBR1,TGFBR3,TNFRSF11A
Xenobiotic Metabolism PXR Signaling Pathway	0.0281838	-2.55604	17.8	ALDH18A1,ALDH1A1,ALDH1B1,ALDH2,ALDH3A1,CAMK2A,CES1,Ces1e,Ces1g,CHST1,CHST3,CHST4,CHST7,CYP2B6,CYP3A7,ESD,GSTA3,GSTA5,GSTK1,GSTM5,HS3ST1,HS6ST2,IL4I1,MAOA,NOS2,PPP1R14A,PRKCE,Sult1d1,Ugt1a7c,UGT8
Tryptophan Degradation to 2-amino-3-carboxymuconate Semialdehyde	0.0288403		50	AFMID,IDO1,KYNU
Urea Cycle	0.0288403		50	ARG1,ARG2,ASS1
Gαi Signaling	0.0295121	0.852803	18.7	ADCY1,ADCY4,ADCY5,ADCY8,ADORA1,ADORA3,ADRA2A,AGTR1,APLNR,CAV1,CHRM2,FPR2,GPR17,GRM4,HCAR2,NPR3,P2RY13,P2RY14,PTGER3,RAP2B,RGS10,TBXA2R,XCR1
Notch Signaling	0.0295121	-1.34164	25	ADAM17,CNTN1,DLL4,HES1,HEY1,HEY2,MAG,NOTCH3,NOTCH4
Histamine Degradation	0.030903	-0.447214	33.3	ALDH1A1,ALDH1B1,ALDH2,ALDH3A1,AOC1
tRNA Splicing	0.030903	-0.333333	23.8	ENPP6,MPPED2,PDE10A,PDE11A,PDE1B,PDE3A,PDE5A,PDE8B,PDE9A,SMPDL3B
Molecular Mechanisms of Cancer	0.0338844		15.7	ADCY1,ADCY4,ADCY5,ADCY8,ARHGEF10,ARHGEF15,AURKA,BAK1,BID,BIRC3,BMP3,BMP6,BMPR1B,BMPR2,BRCA1,CAMK2A,CASP7,CCNE1,CDC25C,CDK1,CDKN1A,CHEK1,E2F7,E2F8,FASLG,FOS,FZD2,FZD4,GNA15,GNAO1,HIF1A,IRS1,ITGAL,ITGB2,JAK2,LEF1,MAPK10,NAIP,Naip1 (includes others),NFKB2,NFKBID,NFKBIE,PAK1,PIK3C2G,PIK3CG,PIK3R5,PRKCE,RAC2,RAP2B,RASGRF2,RASGRP1,RHOV,RND2,SMAD6,SMAD9,TGFBR1,WNT10B,WNT2,WNT6,WNT7A,WNT9A
Estrogen-mediated S-phase Entry	0.0354813	1.13389	26.9	CCNA2,CCNE1,CDK1,CDKN1A,E2F7,E2F8,ESR2
Ethanol Degradation II	0.0354813	-1.13389	26.9	ACSL1,ACSS3,ADH7,ALDH1A1,ALDH1B1,ALDH2,ALDH3A1
TR/RXR Activation	0.0363078		20	ADRB1,BCL3,ENO1,F10,HIF1A,KLF9,PCK1,PIK3C2G,PIK3CG,PIK3R5,RCAN2,SLC16A3,SLC2A1,SYT12,THRA,UCP3
Gap Junction Signaling	0.0363078		17.1	ACTA2,ACTC1,ACTG2,ADCY1,ADCY4,ADCY5,ADCY8,ADRB1,CAV1,GJA5,GJB6,GRIA1,GRIK2,GUCY1A2,HTR2B,HTR2C,NOTUM,NPR1,NPR3,PIK3C2G,PIK3CG,PIK3R5,PLCE1,PLCL2,PRKCE,PRKG1,PRKG2,RAP2B,TUBA1C,TUBA8,TUBB2B,TUBB3,TUBB4A
Human Embryonic Stem Cell Pluripotency	0.0363078		18.2	BDNF,BMP3,BMP6,BMPR2,FGFR3,FGFR4,FZD2,FZD4,INHBA,LEF1,NTF3,NTRK2,PDGFC,PDGFRA,PIK3C2G,PIK3CG,PIK3R5,SMAD6,TGFBR1,WNT10B,WNT2,WNT6,WNT7A,WNT9A
BEX2 Signaling Pathway	0.0380189	0.258199	20.3	BAK1,BEX1,CDH2,CDKN1A,HIF1A,LEF1,MAPK10,MMP2,NFKB2,NGFR,PDGFC,PPP2R2B,SPP1,VEGFA,VEGFD
Cardiac β-adrenergic Signaling	0.0389045	-1.41421	18	ADCY1,ADCY4,ADCY5,ADCY8,ADRB1,AKAP12,AKAP5,AKAP6,ATP2A3,ENPP6,MPPED2,PDE10A,PDE11A,PDE1B,PDE3A,PDE5A,PDE8B,PDE9A,PKIB,PPP1R14A,PPP2R2B,RYR2,SLC8A3,SMPDL3B
Apelin Endothelial Signaling Pathway	0.0389045	0.447214	18.6	ADCY1,ADCY4,ADCY5,ADCY8,ANGPT1,APLN,APLNR,CCL2,FOS,GNAO1,HIF1A,MAPK10,NFKB2,PIK3C2G,PIK3CG,PIK3R5,PRKAG3,PRKCE,RAP2B,TEK,VCAM1
Ethanol Degradation IV	0.0389045	-0.816497	28.6	ACSL1,ACSS3,ALDH1A1,ALDH1B1,ALDH2,ALDH3A1
Xenobiotic Metabolism CAR Signaling Pathway	0.0398107	-3.52821	17.4	ALDH18A1,ALDH1A1,ALDH1B1,ALDH2,ALDH3A1,CHST1,CHST3,CHST4,CHST7,CYP1A1,CYP2B6,CYP3A7,FMO1,FMO2,FMO3,FMO4,FMO5,GSTA3,GSTA5,GSTK1,GSTM5,HS3ST1,HS6ST2,NOS2,PPP2R2B,PRKCE,Sult1d1,Ugt1a7c,UGT8
Endocannabinoid Neuronal Synapse Pathway	0.040738	-0.625543	18.1	ADCY1,ADCY4,ADCY5,ADCY8,CACNA1G,CACNA1H,CACNA1I,CACNA2D4,CACNB2,CACNG8,GNA15,GNAO1,GRIA1,GRIN2C,GRINA,KCNJ3,KCNJ5,MAPK10,MAPK15,NOTUM,PLCE1,PLCL2,PTGS2
HOTAIR Regulatory Pathway	0.0416869	0.57735	17.5	AR,CD44,CDKN1A,ESR2,EZH2,FOXM1,IRF1,LEF1,MMP12,MMP13,MMP14,MMP16,MMP19,MMP2,MMP25,MMP28,NFKB2,PIK3C2G,PIK3CG,PIK3R5,SPP1,WIF1,WNT10B,WNT2,WNT6,WNT7A,WNT9A
PI3K/AKT Signaling	0.042658	2.11058	17	CDKN1A,CSF2RB,GDF15,IKBKE,IL10RA,IL12RB1,IL12RB2,IL15RA,IL17RD,IL18RAP,IL1R2,IL21R,IL22RA2,IL2RA,IL2RB,IL2RG,IL3RA,IL5RA,IL7R,IL9R,INPP5J,ITGAL,ITGB2,JAK2,NFKB2,NFKBID,NFKBIE,PIK3CG,PPP2R2B,PTGS2,RAP2B
Adenine and Adenosine Salvage I	0.042658		66.7	LACC1,PNP
Guanine and Guanosine Salvage I	0.042658		66.7	LACC1,PNP
Thyroid Hormone Biosynthesis	0.042658		66.7	CTSD,IYD
Signaling by Rho Family GTPases	0.0436516	-1.37199	16.3	ACTA2,ACTC1,ACTG2,ARHGEF10,ARHGEF15,ARPC1B,CDH13,CDH16,CDH17,CDH2,CDH22,CDH24,CDH26,CDH5,CDH6,CYBB,DES,DIAPH3,FOS,GNA15,GNAO1,ITGAL,ITGB2,MAPK10,MYL4,MYL7,MYL9,NCF1,NCF2,NFKB2,NOX4,PAK1,PIK3C2G,PIK3CG,PIK3R5,PTK2B,RAC2,RHOV,RND2,WAS
Germ Cell-Sertoli Cell Junction Signaling	0.0446684		17.3	A2M,ACTA2,ACTC1,ACTG2,ACTN2,CDH2,GSN,JUP,MAPK10,NECTIN3,PAK1,PIK3C2G,PIK3CG,PIK3R5,RAB8B,RAC2,RAP2B,RHOV,RND2,SORBS1,TGFBR1,TNF,TUBA1C,TUBA8,TUBB2B,TUBB3,TUBB4A,VCL
Tight Junction Signaling	0.0446684		17.3	ACTA2,ACTC1,ACTG2,CLDN10,CLDN2,CLDN23,CLDN4,CLDN5,CLDN8,F2RL2,FOS,MPDZ,MYH10,MYH11,MYH3,MYH6,MYH7,MYL4,MYL7,MYL9,NECTIN3,NFKB2,NGFR,PPP2R2B,TGFBR1,TNF,TNFRSF1B,VCL
Bladder Cancer Signaling	0.0446684	-1.63299		CDKN1A,FGF1,FGF10,FGF12,FGF7,FGFR3,MMP12,MMP13,MMP14,MMP16,MMP19,MMP2,MMP25,MMP28,PDGFC,RAP2B,VEGFA,VEGFD
Role of MAPK Signaling in the Pathogenesis of Influenza	0.0467735			CCL2,CCL5,CXCL10,IFNG,MAPK10,PLA2G2D,PLA2G4A,PLA2G4B,PLA2G4C,PLA2G5,PLA2G7,PLA2R1,PTGS2,RAP2B,TNF
Tumoricidal Function of Hepatic Natural Killer Cells	0.047863	1		BID,CASP7,FASLG,ITGAL,LYVE1,SERPINB9
PI3K Signaling in B Lymphocytes	0.0489779	2.13201		ATF3,C3,CAMK2A,CARD10,CD180,CD40,FCGR2B,FOS,IKBKE,IRS1,Irs3,MALT1,NFATC2,NFKB2,NFKBID,NFKBIE,NOTUM,PIK3AP1,PIK3CG,PLCE1,PLCL2,PTPRC,RAP2B,VAV1

## Sheet: PD-L1 KO i vs PD-L1 KO c 
Ingenuity Canonical Pathways	p-value	zScore	% genes	Molecules
Th1 and Th2 Activation Pathway	1.25893e-19		42.2	ACVR1C,ACVR2B,BMPR2,CCR1,CCR5,CCR8,CD274,CD28,CD3D,CD3E,CD3G,CD4,CD40,CD40LG,CD80,CD86,CD8A,CRLF2,CXCR3,CXCR6,DLL4,GFI1,H2-Eb2,HAVCR2,HLA-A,HLA-DMA,HLA-DMB,HLA-DOA,HLA-DQA1,HLA-DQB1,HLA-DRB5,ICOS,IFNG,IL10,IL10RA,IL12B,IL12RB1,IL12RB2,IL27,IL27RA,IL2RA,IL2RB,IL2RG,IL6,IRF1,ITGB2,JAK2,LTA,NFATC2,NOTCH3,NOTCH4,PIK3C2G,PIK3CG,PIK3R5,RUNX3,SOCS1,SOCS3,SPI1,STAT1,STAT4,TBX21,TGFBR3,TNFRSF4,TNFSF11,VAV1
Communication between Innate and Adaptive Immune Cells	3.98107e-19		56.8	B2M,CCL3L3,CCL4,CCL5,Ccl9,CD28,CD4,CD40,CD40LG,CD80,CD83,CD86,CD8A,CD8B,CSF2,CXCL10,FCER1G,HLA-A,HLA-DRB5,HLA-E,HLA-G,IFNG,IGHG1,Ighg2b,IGHM,IL10,IL12B,IL1A,IL1B,IL1RN,IL6,TLR1,Tlr11,Tlr12,Tlr13,TLR2,TLR6,TLR7,TLR8,TLR9,TNF,TNFSF13B
Th1 Pathway	3.16228e-18	4.22116	47.2	CCR5,CD274,CD28,CD3D,CD3E,CD3G,CD4,CD40,CD40LG,CD80,CD86,CD8A,CXCR3,DLL4,H2-Eb2,HAVCR2,HLA-A,HLA-DMA,HLA-DMB,HLA-DOA,HLA-DQA1,HLA-DQB1,HLA-DRB5,ICOS,IFNG,IL10,IL10RA,IL12B,IL12RB1,IL12RB2,IL27,IL27RA,IL6,IRF1,ITGB2,JAK2,LTA,NFATC2,NOTCH3,NOTCH4,PIK3C2G,PIK3CG,PIK3R5,RUNX3,SOCS1,SOCS3,STAT1,STAT4,TBX21,TNFSF11,VAV1
Altered T Cell and B Cell Signaling in Rheumatoid Arthritis	7.94328e-18		52.4	CCL21,CD28,CD40,CD40LG,CD80,CD86,CSF2,CXCL13,FASLG,FCER1G,H2-Eb2,HLA-A,HLA-DMA,HLA-DMB,HLA-DOA,HLA-DQA1,HLA-DQB1,HLA-DRB5,IFNG,IL10,IL12B,IL1A,IL1B,IL1RN,IL21,IL6,LTA,LTB,NFKB2,RELB,SLAMF1,TLR1,Tlr11,Tlr12,Tlr13,TLR2,TLR6,TLR7,TLR8,TLR9,TNF,TNFSF11,TNFSF13B
Hepatic Fibrosis / Hepatic Stellate Cell Activation	2.51189e-16		36.9	A2M,ACTA2,AGTR1,BAMBI,CCL2,CCL21,CCL5,CCR5,CD14,CD40,CD40LG,COL13A1,Col17a1,COL22A1,COL23A1,COL24A1,COL27A1,COL4A6,Col6a4,COL8A1,COL8A2,CXCL3,CXCR3,CYP2E1,EDNRB,FASLG,FGF1,IFNG,IGF1,IGF1R,IGF2,IGFBP3,IGFBP5,IL10,IL10RA,IL18RAP,IL1A,IL1B,IL1R2,IL6,KDR,LAMA1,LY96,MMP13,MMP2,MYH10,MYH11,MYH3,MYH6,MYH7,MYL3,MYL4,MYL7,MYL9,NFKB2,NGFR,PDGFC,PDGFRA,SMAD7,STAT1,TIMP1,TNF,TNFRSF1B,VCAM1,VEGFA,VEGFD
Neuroinflammation Signaling Pathway	3.98107e-16	3.67065	31.5	ACVR1C,ACVR2B,B2M,BDNF,BIRC5,BMPR2,CASP1,CCL2,CCL5,CD200R1,CD40,CD80,CD86,CSF1R,CX3CR1,CXCL10,CYBB,FASLG,GABRA3,GABRG3,GABRQ,GRIA1,GRINA,H2-Eb2,HLA-A,HLA-DMA,HLA-DMB,HLA-DOA,HLA-DQA1,HLA-DQB1,HLA-DRB5,HLA-E,HMOX1,IFNG,IKBKE,IL10,IL12B,IL1B,IL6,IRAK3,IRF7,JAK2,KCNJ3,KCNJ5,MAPK10,MAPK15,MAPT,NAIP,NCF1,NCF2,NFATC2,NFKB2,NLRP3,NOS2,NOX4,NTF3,PIK3C2G,PIK3CG,PIK3R5,PLA2G2D,PLA2G4A,PLA2G4B,PLA2G4C,PLA2G…
Crosstalk between Dendritic Cells and Natural Killer Cells	6.30957e-16	5.01377	53.6	ACTA2,ACTC1,ACTG2,CD226,CD28,CD40,CD40LG,CD69,CD80,CD83,CD86,CSF2,CSF2RB,FASLG,FSCN1,HLA-A,HLA-DRB5,HLA-E,HLA-G,IFNG,IL12B,IL15RA,IL2RB,IL2RG,IL6,ITGAL,LTA,LTB,MICB,NFKB2,TLN2,TLR7,TLR9,TNF,TNFRSF1B,TREM2,TYROBP
Agranulocyte Adhesion and Diapedesis	5.01187e-15		36.5	ACTA2,ACTC1,ACTG2,AOC3,C5AR1,CCL1,CCL11,CCL19,Ccl2,CCL2,CCL20,CCL21,Ccl27a,CCL3L3,CCL4,CCL5,Ccl6,Ccl7,Ccl8,Ccl9,CDH5,CLDN10,CLDN15,CLDN4,CLDN5,CLDN8,CXCL10,Cxcl11,CXCL13,CXCL16,CXCL2,CXCL3,CXCL6,Cxcl9,IL1A,IL1B,IL1RN,ITGB2,ITGB7,MMP12,MMP13,MMP14,MMP19,MMP2,MMP25,MMP28,MYH10,MYH11,MYH3,MYH6,MYH7,MYL3,MYL4,MYL7,MYL9,PODXL2,Ppbp,SELPLG,TNF,VCAM1,XCL1
Th2 Pathway	5.01187e-15	2.46598	41.3	ACVR1C,ACVR2B,BMPR2,CCR1,CCR5,CCR8,CD28,CD3D,CD3E,CD3G,CD4,CD40,CD80,CD86,CRLF2,CXCR6,GFI1,H2-Eb2,HLA-A,HLA-DMA,HLA-DMB,HLA-DOA,HLA-DQA1,HLA-DQB1,HLA-DRB5,ICOS,IFNG,IL10,IL12B,IL12RB1,IL12RB2,IL2RA,IL2RB,IL2RG,ITGB2,JAK2,NFATC2,NOTCH3,NOTCH4,PIK3C2G,PIK3CG,PIK3R5,RUNX3,SOCS3,SPI1,STAT4,TBX21,TGFBR3,TNFRSF4,VAV1
Dendritic Cell Maturation	3.98107e-14	5.547	36.2	B2M,CD1D,CD40,CD40LG,CD80,CD83,CD86,CSF2,FCER1G,FCGR1A,FCGR2A,FCGR2B,FCGR3A/FCGR3B,FSCN1,H2-Eb2,HLA-A,HLA-DMA,HLA-DMB,HLA-DOA,HLA-DQA1,HLA-DQB1,HLA-DRB5,HLA-E,IGHG1,Ighg2b,IKBKE,IL10,IL12B,IL1A,IL1B,IL1RN,IL6,IRF8,JAK2,LTA,LTB,LY75,MAPK10,NFKB2,NFKBID,NFKBIE,NGFR,NOTUM,PIK3C2G,PIK3CG,PIK3R5,PLCB4,PLCE1,RELB,STAT1,STAT2,STAT4,TLR2,TLR9,TNF,TNFRSF1B,TREM2,TYROBP
Role of Pattern Recognition Receptors in Recognition of Bacteria and Viruses	7.94328e-14	3.4125	37.6	C1QA,C1QB,C1QC,C3,C3AR1,C5AR1,CASP1,CCL5,CD40LG,CLEC6A,CLEC7A,CSF2,Eda,EIF2AK2,FASLG,IFNG,IL10,IL12B,IL1A,IL1B,IL21,IL6,IRF7,LTA,LTB,MAPK10,NFKB2,NLRC4,NLRP3,NOD2,OAS1,OAS2,OAS3,OSM,PIK3C2G,PIK3CG,PIK3R5,PRKCE,PRKCG,PRKD1,TLR1,Tlr11,TLR2,TLR6,TLR7,TLR8,TLR9,TNF,TNFSF11,TNFSF13B,TNFSF15,TNFSF8,Tnfsf9
T Helper Cell Differentiation	7.94328e-14		50.7	CD28,CD40,CD40LG,CD80,CD86,FCER1G,FOXP3,H2-Eb2,HLA-A,HLA-DMA,HLA-DMB,HLA-DOA,HLA-DQA1,HLA-DQB1,HLA-DRB5,ICOS,IFNG,IL10,IL10RA,IL12B,IL12RB1,IL12RB2,IL21,IL21R,IL23R,IL2RA,IL2RG,IL6,NGFR,STAT1,STAT4,TBX21,TNF,TNFRSF1B
TREM1 Signaling	2.51189e-13	5.48795	49.3	CASP1,CCL2,CD40,CD83,CD86,CIITA,CSF2,CXCL3,FCGR2B,IL10,IL1B,IL6,ITGAX,JAK2,LAT2,NFKB2,NLRC3,NLRC4,NLRC5,NLRP12,Nlrp1a,NLRP3,NOD2,TLR1,Tlr11,Tlr12,Tlr13,TLR2,TLR6,TLR7,TLR8,TLR9,TNF,TYROBP
Granulocyte Adhesion and Diapedesis	3.16228e-13		36.2	C5AR1,CCL1,CCL11,CCL19,Ccl2,CCL2,CCL20,CCL21,Ccl27a,CCL3L3,CCL4,CCL5,Ccl6,Ccl7,Ccl8,Ccl9,CDH5,CLDN10,CLDN15,CLDN4,CLDN5,CLDN8,CXCL10,Cxcl11,CXCL13,CXCL16,CXCL2,CXCL3,CXCL6,Cxcl9,FPR2,HRH2,IL18RAP,IL1A,IL1B,IL1R2,IL1RN,ITGB2,MMP12,MMP13,MMP14,MMP19,MMP2,MMP25,MMP28,NGFR,Ppbp,SDC2,SELPLG,THY1,TNF,TNFRSF1B,VCAM1,XCL1
T Cell Exhaustion Signaling Pathway	1e-11	1.76141	35	ACVR1C,ACVR2B,BATF,BMPR2,CD274,CD28,CD80,CD86,CTLA4,EOMES,FCER1G,HAVCR2,HLA-A,HLA-DMA,HLA-DMB,HLA-DOA,HLA-DQA1,HLA-DQB1,HLA-DRB5,HLA-E,HLA-G,IFNG,IL10,IL10RA,IL12B,IL12RB1,IL12RB2,IL6,IRF4,JAK2,KDR,LAG3,MAPK10,NFATC2,PDCD1,PDCD1LG2,PIK3C2G,PIK3CG,PIK3R5,PPP2R2B,PTPN6,RAP2B,STAT1,STAT2,STAT4,TBX21,TGFBR3,TNFRSF14,VEGFA,ZAP70
Antigen Presentation Pathway	2.51189e-11		67.9	B2M,CD74,CIITA,HLA-A,HLA-DMA,HLA-DMB,HLA-DOA,HLA-DQA1,HLA-DQB1,HLA-DRB5,HLA-E,HLA-G,IFNG,NLRC5,PSMB8,PSMB9,TAP1,TAP2,TAPBP
Atherosclerosis Signaling	5.01187e-11		37.2	ALB,Alox12e,ALOX15,ALOX5,ALOXE3,APOA1,APOB,APOC2,APOD,APOE,CCL11,CCL2,CD36,CD40,CD40LG,CLU,IFNG,IL1A,IL1B,IL1RN,IL6,ITGB2,LYZ,MMP13,MSR1,NFKB2,PDGFC,PLA2G2D,PLA2G4A,PLA2G4B,PLA2G4C,PLA2G5,PLA2G7,PLA2R1,PNPLA3,PON1,RBP4,SELPLG,SERPINA1,TNF,TNFRSF14,VCAM1
Type I Diabetes Mellitus Signaling	7.94328e-11	3.41121	38.2	BID,CD28,CD3D,CD3E,CD3G,CD80,CD86,CPE,FASLG,FCER1G,H2-Eb2,HLA-A,HLA-DMA,HLA-DMB,HLA-DOA,HLA-DQA1,HLA-DQB1,HLA-DRB5,HLA-E,HLA-G,ICA1,IFNG,IKBKE,IL12B,IL1B,IRF1,JAK2,LTA,MAPK10,NFKB2,NFKBID,NFKBIE,NGFR,NOS2,SOCS1,SOCS3,STAT1,TNF,TNFRSF1B
Role of Hypercytokinemia/hyperchemokinemia in the Pathogenesis of Influenza	1.31826e-10	5.47723	44.8	CASP1,CCL2,CCL4,CCL5,CXCL10,CXCL3,EIF2AK2,IFIT2,IFIT3,IFNG,IL10,IL12B,IL1A,IL1B,IL1RN,IL6,IRF7,ISG15,NFKB2,NLRP3,OAS1,OAS2,OAS3,PYCARD,RSAD2,STAT1,STAT2,TLR7,TLR9,TNF
Cardiac Hypertrophy Signaling (Enhanced)	5.88844e-10	-1.52302	23	ACVR1C,ACVR2B,ADCY1,ADCY4,ADCY5,ADCY8,ADCY9,ADRA1A,ADRA1B,ADRA1D,ADRB1,ADRB2,AGTR1,ATP2A3,BMPR2,CACNA1D,CAMK4,CD40LG,CSF2,CSF2RB,CYBB,DIAPH3,Eda,EDNRB,FASLG,FGF1,FGF10,FGF11,FGF18,FGFR3,FGFR4,FZD2,FZD4,GNA14,GNA15,GNG11,HSPB1,IFNG,IGF1,IGF1R,IKBKE,IL10RA,IL12B,IL12RB1,IL12RB2,IL15RA,IL17RD,IL18RAP,IL1A,IL1B,IL1R2,IL21,IL21R,IL27RA,IL2RA,IL2RB,IL2RG,IL6,IL9R,ITGAL,ITGB2,JAK2,LTA,LTB,MAP3K6,MAPK10,…
Graft-versus-Host Disease Signaling	6.0256e-10		55.3	CD28,CD80,CD86,FASLG,FCER1G,H2-Eb2,HLA-A,HLA-DMA,HLA-DMB,HLA-DOA,HLA-DQA1,HLA-DQB1,HLA-DRB5,HLA-E,HLA-G,IFNG,IL1A,IL1B,IL1RN,IL6,TNF
iCOS-iCOSL Signaling in T Helper Cells	7.07946e-10	5.11208	36.5	CAMK4,CD28,CD3D,CD3E,CD3G,CD4,CD40,CD40LG,CD80,CD86,FCER1G,H2-Eb2,HLA-A,HLA-DMA,HLA-DMB,HLA-DOA,HLA-DQA1,HLA-DQB1,HLA-DRB5,ICOS,IKBKE,IL2RA,IL2RB,IL2RG,ITK,LAT,LCK,LCP2,NFATC2,NFKB2,NFKBID,NFKBIE,PIK3C2G,PIK3CG,PIK3R5,PTPRC,VAV1,ZAP70
CREB Signaling in Neurons	1.12202e-09	-1.27802	21.9	ACKR1,ACKR4,ADCY1,ADCY4,ADCY5,ADCY8,ADCY9,ADCYAP1R1,ADGRA3,ADGRB3,ADGRE1,ADGRE5,ADGRF3,ADGRF5,ADGRG5,ADGRG7,ADGRL3,ADGRV1,ADORA2A,ADORA3,ADRA1A,ADRA1B,ADRA1D,ADRB1,ADRB2,ADRB3,AGTR1,APLNR,AVPR1A,BMP6,BMPR1B,BMPR2,C3AR1,C5AR1,CACNA1D,CACNA1G,CACNA1I,CACNA2D1,CACNA2D4,CACNB2,CACNG8,CALCRL,CAMK4,CCKAR,CCR1,CCR5,CCR8,CELSR2,CELSR3,CHRM2,CX3CR1,CXCR6,CYSLTR2,EDNRB,FFAR2,FGFR3,FGFR4,FPR2,Fpr3,FZD2,FZD4…
PD-1, PD-L1 cancer immunotherapy pathway	1.31826e-09	-2.95932	37.6	B2M,CD274,CD28,CD80,FOXP3,H2-Eb2,HLA-A,HLA-DMA,HLA-DMB,HLA-DOA,HLA-DQA1,HLA-DQB1,HLA-DRB5,HLA-E,HLA-G,IFNG,IL12B,IL2RA,IL2RB,IL2RG,JAK2,LAT,LCK,LCP2,NGFR,PDCD1,PDCD1LG2,PIK3C2G,PIK3CG,PIK3R5,RASGRP1,SKP2,TNF,TNFRSF1B,ZAP70
Allograft Rejection Signaling	1.34896e-09		45.6	B2M,CD28,CD40,CD40LG,CD80,CD86,FASLG,FCER1G,H2-Eb2,H2-M2,H2-T10,H2-T22,HLA-A,HLA-DMA,HLA-DMB,HLA-DOA,HLA-DQA1,HLA-DQB1,HLA-DRB5,HLA-E,HLA-G,IFNG,IGHG1,Ighg2b,IL10,TNF
Autoimmune Thyroid Disease Signaling	4.7863e-09		52.6	CD28,CD40,CD40LG,CD80,CD86,FASLG,FCER1G,H2-Eb2,HLA-A,HLA-DMA,HLA-DMB,HLA-DOA,HLA-DQA1,HLA-DQB1,HLA-DRB5,HLA-E,HLA-G,IGHG1,Ighg2b,IL10
CD28 Signaling in T Helper Cells	1.02329e-08	3.26599	33.6	CAMK4,CD28,CD3D,CD3E,CD3G,CD4,CD80,CD86,CTLA4,FCER1G,H2-Eb2,HLA-A,HLA-DMA,HLA-DMB,HLA-DOA,HLA-DQA1,HLA-DQB1,HLA-DRB5,IKBKE,ITK,LAT,LCK,LCP2,MALT1,MAPK10,NFATC2,NFKB2,NFKBID,NFKBIE,PAK1,PIK3C2G,PIK3CG,PIK3R5,PTPN6,PTPRC,VAV1,WAS,ZAP70
LXR/RXR Activation	1.58489e-08	-4.22577	33.6	AHSG,ALB,APOA1,APOB,APOC2,APOD,APOE,ARG2,C3,CCL2,CD14,CD36,CLU,FGA,GC,IL18RAP,IL1A,IL1B,IL1R2,IL1RN,IL6,LY96,LYZ,MLXIPL,MSR1,NFKB2,NGFR,NOS2,PLTP,PON1,PTGS2,RBP4,SERPINA1,TNF,TNFRSF1B,TTR,VTN
IL-12 Signaling and Production in Macrophages	1.77828e-08		33	ALB,ALOX15,APOA1,APOB,APOC2,APOD,APOE,CD40,CD40LG,CLU,IFNG,IKBKE,IL10,IL12B,IL12RB1,IL12RB2,IL23R,IRF1,IRF8,LYZ,MAPK10,MST1R,NFKB2,NOS2,PIK3C2G,PIK3CG,PIK3R5,PON1,PRKCE,PRKCG,PRKD1,RBP4,SERPINA1,SPI1,STAT1,STAT4,TLR2,TNF
Breast Cancer Regulation by Stathmin1	2.34423e-08	0.0916698	21.1	ACKR1,ACKR4,ADCYAP1R1,ADGRA3,ADGRB3,ADGRE1,ADGRE5,ADGRF3,ADGRF5,ADGRG5,ADGRG7,ADGRL3,ADGRV1,ADORA2A,ADORA3,ADRA1A,ADRA1B,ADRA1D,ADRB1,ADRB2,ADRB3,AGTR1,APLNR,ARHGEF10,ARHGEF12,ARHGEF15,ARHGEF19,AURKA,AURKB,AVPR1A,BMP6,C3AR1,C5AR1,CALCRL,CAMK4,CCKAR,CCR1,CCR5,CCR8,CDK1,CELSR2,CELSR3,CHRM2,CX3CR1,CXCR6,CYSLTR2,E2F7,E2F8,EDNRB,FFAR2,FOXM1,FPR2,Fpr3,FZD2,FZD4,GLP1R,GNG11,GPR132,GPR141,GPR161,GPR162,G…
Role of Macrophages, Fibroblasts and Endothelial Cells in Rheumatoid Arthritis	2.69153e-08		24.4	ADAMTS4,APC2,C5AR1,CAMK4,CCL2,CCL5,CSF2,FCGR1A,FCGR3A/FCGR3B,FRZB,FZD2,FZD4,GNAO1,IGHG1,Ighg2b,IKBKE,IL10,IL18RAP,IL1A,IL1B,IL1R2,IL1RN,IL6,IL7,IRAK3,JAK2,LTA,LTB,MIF,MMP13,NFATC2,NFKBID,NFKBIE,NGFR,NOS2,NOTUM,OSM,PDGFC,PIK3C2G,PIK3CG,PIK3R5,PLCB4,PLCE1,PRKCE,PRKCG,PRKD1,RAP2B,SFRP1,SOCS1,SOCS3,TLR1,Tlr11,Tlr12,Tlr13,TLR2,TLR6,TLR7,TLR8,TLR9,TNF,TNFRSF1B,TNFSF11,TNFSF13B,VCAM1,VEGFA,VEGFD,WIF1,WN…
B Cell Development	3.63078e-08		57.1	CD40,CD80,CD86,H2-Eb2,HLA-A,HLA-DMA,HLA-DMB,HLA-DOA,HLA-DQA1,HLA-DQB1,HLA-DRB5,Ighg2b,IGHM,IL7,PTPRC,SPN
Systemic Lupus Erythematosus In B Cell Signaling Pathway	4.46684e-08	3.65366	25.6	CAMK4,CD40,CD40LG,CD5,CD72,CSF2,Eda,FASLG,FCGR2A,FCGR2B,FOXO6,HCK,IFIT2,IFIT3,IFNG,IGHG1,IGHM,IL10,IL12B,IL1A,IL1B,IL21,IL6,INPP5J,IRF5,IRF7,ISG15,JAK2,LCK,LILRB3,LILRB4,LTA,LTB,MALT1,NFATC2,NFKB2,OSM,PDCD1,PIK3C2G,PIK3CG,PIK3R5,PRKCE,PRKCG,PRKD1,PTPN6,RAC2,RAC3,RAP2B,RASGRP1,RASGRP2,SHE,STAT1,STAT2,TLR7,TLR8,TLR9,TNF,TNFSF11,TNFSF13B,TNFSF15,TNFSF8,Tnfsf9,VAV1
Phagosome Formation	8.12831e-08		31.4	C3AR1,C5AR1,CLEC7A,FCER1G,FCGR1A,FCGR2A,FCGR2B,FCGR3A/FCGR3B,Fcrls,IGHG1,Ighg2b,ITGAL,ITGAX,ITGB2,MARCO,MSR1,NOTUM,PIK3C2G,PIK3CG,PIK3R5,PLCB4,PLCE1,PRKCE,PRKCG,PRKD1,RAC2,RAC3,RND2,TLR1,Tlr11,Tlr12,Tlr13,TLR2,TLR6,TLR7,TLR8,TLR9,VTN
Tumor Microenvironment Pathway	9.12011e-08	2.88675	28.1	CCL2,CD274,CD44,CSF2,CTLA4,FASLG,FGF1,FGF10,FGF11,FGF18,FOXO6,HIF1A,HLA-A,HLA-E,HLA-G,IDO1,IDO2,IGF1,IGF2,IL10,IL1B,IL6,JAK2,MMP12,MMP13,MMP14,MMP19,MMP2,MMP25,MMP28,NFKB2,NOS2,OSM,PDCD1LG2,PDGFC,PIK3C2G,PIK3CG,PIK3R5,PLAU,PTGS2,RAP2B,SLC1A4,SLC2A1,SLC2A4,TNC,TNF,VEGFA,VEGFD
Production of Nitric Oxide and Reactive Oxygen Species in Macrophages	2.34423e-07	1.80907	27.3	ALB,APOA1,APOB,APOC2,APOD,APOE,ARG2,CLU,CYBA,CYBB,IFNG,IKBKE,IRF1,IRF8,JAK2,LYZ,MAP3K6,MAPK10,NCF1,NCF2,NCF4,NFKB2,NFKBID,NFKBIE,NGFR,NOS2,PIK3C2G,PIK3CG,PIK3R5,PON1,PPARA,PPP1R14A,PPP2R2B,PRKCE,PRKCG,PRKD1,PTPN6,RAC2,RAC3,RBP4,RND2,SERPINA1,SIRPA,SPI1,STAT1,TLR2,TNF,TNFRSF1B
Inflammasome pathway	4.2658e-07	3.4641	63.2	AIM2,CASP1,CTSB,IL1B,NAIP,NFKB2,NLRC4,NLRP1,NLRP3,NOD2,PANX1,PYCARD
NF-κB Signaling	6.30957e-07	1.93793	26.9	BMPR1B,BMPR2,CARD10,CD40,CD40LG,EIF2AK2,FCER1G,FGFR3,FGFR4,IGF1R,IL1A,IL1B,IL1R2,IL1RN,IRAK3,KDR,LCK,LTA,MALT1,NFKB2,NFKBID,NFKBIE,NGFR,NTRK3,PDGFRA,PIK3C2G,PIK3CG,PIK3R5,RAP2B,RELB,TANK,TGFBR3,TLR1,TLR2,TLR6,TLR7,TLR8,TLR9,TNF,TNFAIP3,TNFRSF11A,TNFRSF1B,TNFSF11,TNFSF13B,TNIP1,ZAP70
STAT3 Pathway	6.30957e-07	-1.1767	28.9	BMP6,BMPR1B,BMPR2,CDKN1A,CSF2RB,FGFR3,FGFR4,IGF1,IGF1R,IL10RA,IL12RB1,IL12RB2,IL15RA,IL17RD,IL18RAP,IL1A,IL1B,IL1R2,IL21R,IL27RA,IL2RA,IL2RB,IL2RG,IL9R,JAK2,KDR,MAP3K21,MAPK10,NGFR,NTRK3,PDGFRA,PIM1,PTPN6,RAP2B,SOCS1,SOCS3,TGFBR3,TNFRSF11A,VEGFA
OX40 Signaling Pathway	7.58578e-07	0.632456	36.9	B2M,CD3D,CD3E,CD3G,CD4,FCER1G,H2-Eb2,H2-M2,H2-T10,H2-T22,HLA-A,HLA-DMA,HLA-DMB,HLA-DOA,HLA-DQA1,HLA-DQB1,HLA-DRB5,HLA-E,HLA-G,MAPK10,NFKB2,NFKBID,NFKBIE,TNFRSF4
Differential Regulation of Cytokine Production in Intestinal Epithelial Cells by IL-17A and IL-17F	9.33254e-07	3.31662	64.7	CCL2,CCL4,CCL5,CSF2,IFNG,IL10,IL12B,IL1A,IL1B,LCN2,TNF
Natural Killer Cell Signaling	9.54993e-07	3.01511	26.8	B2M,CD226,CD48,FASLG,FCER1G,FCGR2A,FCGR3A/FCGR3B,HCST,HLA-A,HLA-E,HLA-G,IFNG,IL12B,IL12RB1,IL12RB2,IL18RAP,IL2RB,ITGAL,JAK2,Klra7 (includes others),KLRB1,LAIR1,LAT,LCK,LCP2,MAP3K6,MICB,NCR1,NFATC2,NFKB2,PAK1,PIK3C2G,PIK3CG,PIK3R5,PTPN6,RAC2,RAC3,RAP2B,SH2D1A,STAT4,TYROBP,ULBP1,VAV1,WAS,ZAP70
PKCθ Signaling in T Lymphocytes	1.12202e-06	4.80196	27.7	CACNA1D,CACNA1G,CACNA1I,CACNA2D1,CACNA2D4,CACNB2,CACNG8,CD28,CD3D,CD3E,CD3G,CD4,CD80,CD86,FCER1G,H2-Eb2,HLA-A,HLA-DMA,HLA-DMB,HLA-DOA,HLA-DQA1,HLA-DQB1,HLA-DRB5,IKBKE,LAT,LCK,LCP2,MALT1,MAP3K6,NFATC2,NFKB2,NFKBID,NFKBIE,PIK3C2G,PIK3CG,PIK3R5,RAC2,RAC3,RAP2B,VAV1,ZAP70
Th17 Activation Pathway	1.94984e-06	3.67423	35.3	BATF,CCL20,CSF2,FCER1G,FOXP3,HIF1A,IFNG,IL10,IL12B,IL12RB1,IL12RB2,IL1B,IL21,IL21R,IL23R,IL6,IRAK3,IRF4,JAK2,NFATC2,NFKB2,PTGER4,SOCS3,STAT4
IL-23 Signaling Pathway	3.31131e-06	2.66789	40.9	CSF2,FOXP3,HIF1A,IL12B,IL12RB1,IL12RB2,IL1B,IL21,IL23R,JAK2,NFKB2,PIK3C2G,PIK3CG,PIK3R5,SOCS3,STAT4,TNF,TNFSF11
Pathogenesis of Multiple Sclerosis	4.57088e-06		100	CCL4,CCL5,CCR1,CCR5,CXCL10,CXCR3
Hematopoiesis from Pluripotent Stem Cells	4.7863e-06		43.2	CD3D,CD3E,CD3G,CD4,CD8A,CD8B,CSF2,FCER1G,IGHG1,Ighg2b,IGHM,IL10,IL12B,IL1A,IL6,IL7
LPS/IL-1 Mediated Inhibition of RXR Function	4.7863e-06	2.13809	24.4	ACSL1,ALDH1A1,ALDH2,ALDH3A1,ALDH5A1,APOC2,APOE,CD14,CHST1,CHST10,CHST3,CHST4,CHST7,CYP2A6 (includes others),CYP2B6,CYP3A7,FABP1,FABP3,FABP4,FABP5,FMO1,FMO2,FMO3,FMO4,FMO5,GSTA3,GSTK1,GSTM2,GSTM5,GSTP1,HMGCS2,HS3ST1,HS3ST6,HS6ST2,IL18RAP,IL1A,IL1B,IL1R2,IL1RN,IL4I1,LY96,MAOA,NGFR,PLTP,PPARA,PPARGC1B,SLC27A3,Sult1d1,TNF,TNFRSF1B
Primary Immunodeficiency Signaling	4.89779e-06		41.5	CD3D,CD3E,CD4,CD40,CD40LG,CD8A,CIITA,ICOS,IGHG1,Ighg2b,IGHM,IL2RG,LCK,PTPRC,TAP1,TAP2,ZAP70
Role of Osteoblasts, Osteoclasts and Chondrocytes in Rheumatoid Arthritis	5.12861e-06		24.2	ADAMTS4,ADAMTS5,ALPL,APC2,BMP3,BMP6,BMPR2,CAMK4,CSF1R,CSF2,FRZB,FZD2,FZD4,GSN,IFNG,IGF1,IKBKE,IL10,IL18RAP,IL1A,IL1B,IL1R2,IL1RN,IL6,IL7,MAPK10,MMP13,MMP14,NAIP,NFATC2,NFKBID,NFKBIE,NGFR,PIK3C2G,PIK3CG,PIK3R5,SFRP1,SMAD6,SMAD9,TNF,TNFRSF11A,TNFRSF1B,TNFSF11,WIF1,WNT10B,WNT2,WNT2B,WNT3A,WNT6,WNT7A,WNT9A
Calcium-induced T Lymphocyte Apoptosis	5.24807e-06	2.68328	36.2	ATP2A3,CAMK4,CD3D,CD3E,CD3G,CD4,FCER1G,H2-Eb2,HLA-A,HLA-DMA,HLA-DMB,HLA-DOA,HLA-DQA1,HLA-DQB1,HLA-DRB5,LCK,NFATC2,PRKCE,PRKCG,PRKD1,ZAP70
Leukocyte Extravasation Signaling	8.91251e-06	1.80839	24.6	ACTA2,ACTC1,ACTG2,ACTN2,BMX,CD44,CDH5,CLDN10,CLDN15,CLDN4,CLDN5,CLDN8,CTNNA3,CYBA,CYBB,EDIL3,ITGAL,ITGB2,ITK,MAPK10,MMP12,MMP13,MMP14,MMP19,MMP2,MMP25,MMP28,NCF1,NCF2,NCF4,PIK3C2G,PIK3CG,PIK3R5,PRKCE,PRKCG,PRKD1,RAC2,RASGRP1,SELPLG,SPN,THY1,TIMP1,VAV1,VCAM1,VCL,WAS
Role of NFAT in Regulation of the Immune Response	9.54993e-06	4.74342	25.1	CAMK4,CD28,CD3D,CD3E,CD3G,CD4,CD80,CD86,FCER1G,FCGR1A,FCGR2A,FCGR2B,FCGR3A/FCGR3B,GNA14,GNA15,GNAO1,GNAZ,GNG11,H2-Eb2,HLA-A,HLA-DMA,HLA-DMB,HLA-DOA,HLA-DQA1,HLA-DQB1,HLA-DRB5,IKBKE,ITK,LAT,LCK,LCP2,MEF2B,NFATC2,NFKB2,NFKBID,NFKBIE,PIK3C2G,PIK3CG,PIK3R5,PLCB4,RAP2B,RCAN2,ZAP70
Airway Pathology in Chronic Obstructive Pulmonary Disease	1.51356e-05		28.6	APOD,CCL2,CCL20,CD40LG,CSF2,CXCL3,Eda,FASLG,FGF1,FGF10,FGF11,FGF18,IFNG,IL12B,IL1A,IL1B,IL21,IL6,LCN2,LTA,LTB,MMP2,OSM,RBP4,TNF,TNFSF11,TNFSF13B,TNFSF15,TNFSF8,Tnfsf9
Eicosanoid Signaling	1.7378e-05	0.904534	33.9	ALOX15,ALOX5,CYSLTR2,DPEP1,DPEP2,FPR2,HPGDS,PLA2G2D,PLA2G4A,PLA2G4B,PLA2G4C,PLA2G5,PLA2G7,PLA2R1,PNPLA3,PTGER4,PTGFR,PTGIS,PTGS2,TBXA2R,TBXAS1
Hepatic Cholestasis	1.77828e-05		24.6	ADCY1,ADCY4,ADCY5,ADCY8,ADCY9,CD14,CD40LG,CSF2,CYP7B1,Eda,FASLG,FGFR4,IFNG,IKBKE,IL12B,IL18RAP,IL1A,IL1B,IL1R2,IL1RN,IL21,IL6,IRAK3,LTA,LTB,LY96,MAPK10,NFKB2,NFKBID,NFKBIE,NGFR,OSM,PPARA,PRKCE,PRKCG,PRKD1,TNF,TNFRSF1B,TNFSF11,TNFSF13B,TNFSF15,TNFSF8,Tnfsf9
IL-10 Signaling	1.90546e-05		32.8	ARG2,BLVRB,CCR1,CCR5,CD14,FCGR2A,FCGR2B,HMOX1,IKBKE,IL10,IL10RA,IL18RAP,IL1A,IL1B,IL1R2,IL1RN,IL6,NFKB2,NFKBID,NFKBIE,SOCS3,TNF
Differential Regulation of Cytokine Production in Macrophages and T Helper Cells by IL-17A and IL-17F	2.29087e-05	3	60	CCL2,CCL4,CCL5,CSF2,IL10,IL12B,IL1B,IL6,TNF
Fcγ Receptor-mediated Phagocytosis in Macrophages and Monocytes	2.34423e-05	1.73205	29.3	ACTA2,ACTC1,ACTG2,CSF2,DGKB,FCGR1A,FCGR2A,FCGR3A/FCGR3B,FYB1,HCK,HMOX1,LCP2,MYO5A,NCF1,PAK1,PIK3C2G,PIK3CG,PLD3,PLD4,PRKCE,PRKCG,PRKD1,RAC2,RAC3,TLN2,VAV1,WAS
Complement System	2.45471e-05	1.26491	42.4	C1QA,C1QB,C1QC,C1R,C1S,C3,C3AR1,C5AR1,C7,CFB,CFD,ITGAX,ITGB2,SERPING1
IL-17 Signaling	3.31131e-05	4.32346	24.8	CCL11,CCL2,CCL20,CD40LG,Chil3/Chil4,CSF2,CXCL3,Eda,FASLG,IFNG,IL12B,IL1A,IL1B,IL21,IL6,JAK2,LCN2,LTA,LTB,MAPK10,MMP13,MMP2,NOS2,OSM,PDGFC,PIK3C2G,PIK3CG,PIK3R5,PTGS2,RAP2B,RGS16,TNF,TNFSF11,TNFSF13B,TNFSF15,TNFSF8,Tnfsf9,VEGFA,VEGFD
Hepatic Fibrosis Signaling Pathway	3.89045e-05	-0.239046	20.3	ACTA2,ACVR1C,ACVR2B,AGTR1,BAMBI,BMPR2,CACNA1D,CAMK4,CCL2,CCL5,CD40,CD40LG,CYBB,FTH1,FTL,FZD2,FZD4,HIF1A,IKBKE,IL18RAP,IL1A,IL1B,IL1R2,IL1RN,IRAK3,ITGAL,ITGB2,JAK2,KDR,KLF9,MAPK10,MMP13,MYL3,MYL4,MYL7,MYL9,MYLK3,NCF1,NCF2,NFKB2,NFKBID,NFKBIE,NGFR,NOX4,PDGFC,PDGFRA,PIK3C2G,PIK3CG,PIK3R5,PRKCE,PRKCG,PRKD1,PTCH2,RAC2,RAC3,RAP2B,RND2,SMAD7,SOD2,TGFBR3,TIMP1,TNF,TNFRSF1B,TTN,VCAM1,VEGFA,VEGFD,WNT10B,WN…
G-Protein Coupled Receptor Signaling	4.67735e-05		21.6	ADCY1,ADCY4,ADCY5,ADCY8,ADCY9,ADORA2A,ADORA3,ADRA1A,ADRA1B,ADRA1D,ADRB1,ADRB2,ADRB3,AGTR1,APLNR,AVPR1A,CAMK4,CHRM2,DUSP1,FPR2,GLP1R,GNA14,GNA15,GNAO1,GPR17,HCAR2,HRH2,HTR2B,HTR2C,HTR7,IKBKE,MPPED2,NFKB2,NFKBID,NFKBIE,NPR3,P2RY13,P2RY14,PDE10A,PDE3A,PDE6H,PDE8B,PDE9A,PIK3C2G,PIK3CG,PIK3R5,PLCB4,PRKCE,PRKCG,PTGER4,RAP2B,RASGRP1,RGS10,RGS16,SMPDL3B,TBXA2R,VIPR2,XCR1
Activation of IRF by Cytosolic Pattern Recognition Receptors	4.89779e-05	1.88562	34.6	CD40,DHX58,IFIT2,IKBKE,IL10,IL6,IRF7,ISG15,LTA,MAPK10,NFKB2,NFKBID,NFKBIE,STAT1,STAT2,TANK,TNF,ZBP1
CTLA4 Signaling in Cytotoxic T Lymphocytes	5.49541e-05		29.6	B2M,CD28,CD3D,CD3E,CD3G,CD80,CD86,CD8A,CD8B,CTLA4,FCER1G,HLA-A,HLA-E,JAK2,LAT,LCK,LCP2,PIK3C2G,PIK3CG,PIK3R5,PPP2R2B,PTPN22,PTPN6,ZAP70
Interferon Signaling	5.62341e-05	3.05085	41.9	BAK1,IFIT1,IFIT3,IFNG,IRF1,ISG15,JAK2,OAS1,PSMB8,SOCS1,STAT1,STAT2,TAP1
Axonal Guidance Signaling	6.16595e-05		19.1	ABLIM3,ADAM28,ADAM33,ADAM8,ADAMTS15,ADAMTS17,ADAMTS4,ADAMTS5,ADAMTS8,ARHGEF12,ARHGEF15,BDNF,BMP3,BMP6,DPYSL5,EFNA1,EFNB1,EFNB2,EPHA1,EPHB3,EPHB6,FZD2,FZD4,GNA14,GNA15,GNAO1,GNAZ,GNG11,IGF1,ITGAL,ITGB2,KIF7,MAG,MME,MMP12,MMP13,MMP14,MMP2,MMP25,MMP28,MYL3,MYL4,MYL7,MYL9,NFATC2,NGFR,NOTUM,NRP2,NTF3,NTN1,NTN4,NTRK3,PAK1,PAPPA2,PDGFC,PIK3C2G,PIK3CG,PIK3R5,PLCB4,PLCE1,PRKCE,PRKCG,PRKD1,PTCH2,RAC2,RAC3,…
Antioxidant Action of Vitamin C	6.30957e-05	-2.44949	27.5	CSF2,CSF2RA,CSF2RB,GLRX,HMOX1,IKBKE,JAK2,MAPK10,NFKB2,NFKBID,NFKBIE,NOTUM,PLA2G2D,PLA2G4A,PLA2G4B,PLA2G4C,PLA2G5,PLA2G7,PLA2R1,PLCB4,PLCE1,PLD3,PLD4,PNPLA3,SLC23A1,SLC2A1,SLC2A4,TNF
Acute Phase Response Signaling	7.24436e-05	2.41404	23.8	A2M,AHSG,ALB,APOA1,C1R,C1S,C3,CFB,F8,FGA,FGG,FTL,HMOX1,IKBKE,IL1A,IL1B,IL1RN,IL6,ITIH2,ITIH3,JAK2,NFKB2,NFKBID,NFKBIE,NGFR,OSM,PIK3CG,RAP2B,RBP4,Saa3,SERPINA1,SERPINA3,SERPING1,SOCS1,SOCS3,SOD2,TNF,TNFRSF1B,TTR,VWF
MIF Regulation of Innate Immunity	7.24436e-05	2.84019	37.5	CD14,CD74,LY96,MAPK10,MIF,NFKB2,NFKBID,NFKBIE,NOS2,PLA2G2D,PLA2G4A,PLA2G4B,PLA2G4C,PLA2G5,PTGS2
MIF-mediated Glucocorticoid Regulation	8.31764e-05	3.05085	40.6	CD14,CD74,LY96,MIF,NFKB2,NFKBID,NFKBIE,PLA2G2D,PLA2G4A,PLA2G4B,PLA2G4C,PLA2G5,PTGS2
Nicotine Degradation II	0.000112202	-3.29983	32.7	ADH7,CYP1B1,CYP2A6 (includes others),CYP2B6,CYP2E1,CYP2F1,CYP2S1,CYP3A7,CYP4B1,CYP4F8,FMO1,FMO2,FMO3,FMO4,FMO5,INMT,UGT1A6,Ugt1a7c
Kinetochore Metaphase Signaling Pathway	0.000114815	3.26599	27	AURKB,BIRC5,BUB1,BUB1B,CCNB1,CDC20,CDCA8,CDK1,CENPE,CENPL,CENPN,CENPW,ESPL1,INCENP,KIF2C,KNL1,KNTC1,MAD2L1,NDC80,NSL1,NUF2,PLK1,PPP1R14A,SKA3,SPDL1,TTK,ZWILCH
Role of MAPK Signaling in Inhibiting the Pathogenesis of Influenza	0.000128825	2.4004	30	CCL2,CCL5,CXCL10,EIF2AK2,IFNG,IL1B,IL6,MAPK10,NFKB2,NFKBID,NFKBIE,PLA2G2D,PLA2G4A,PLA2G4B,PLA2G4C,PLA2G5,PLA2G7,PLA2R1,PNPLA3,PTGS2,TNF
GP6 Signaling Pathway	0.000128825	-1.13389	25.4	APBB1IP,CAMK4,COL13A1,Col17a1,COL22A1,COL23A1,COL24A1,COL27A1,COL4A6,Col6a4,COL8A1,COL8A2,FCER1G,FGA,FGG,FYB1,ITGA2B,ITK,LAMA1,LAMA2,LAT,LCP2,PIK3C2G,PIK3CG,PIK3R5,PRKCE,PRKCG,PRKD1,RASGRP2,SCHIP1,VAV1
Erythropoietin Signaling Pathway	0.000151356	-3.24443	23.5	CD40LG,CSF2,CSF2RB,Eda,FASLG,HBA1/HBA2,HBB,HIF1A,IFNG,IL12B,IL1A,IL1B,IL21,IL6,JAK2,LTA,LTB,NFKB2,NFKBID,NFKBIE,OSM,PIK3C2G,PIK3CG,PIK3R5,PRKCE,PRKCG,PRKD1,PTPN6,RAC2,RAC3,RAP2B,TNF,TNFSF11,TNFSF13B,TNFSF15,TNFSF8,Tnfsf9,TRPC3
Cellular Effects of Sildenafil (Viagra)	0.000177828		25	ACTA2,ACTC1,ACTG2,ADCY1,ADCY4,ADCY5,ADCY8,ADCY9,CACNA1D,CACNG8,CAMK4,GUCY1A2,KCNH2,KCNN4,MYH10,MYH11,MYH3,MYH6,MYH7,MYL3,MYL4,MYL7,MYL9,NOTUM,NPPA,PDE3A,PLCB4,PLCE1,PRKG1,PRKG2,SLC4A5
Colorectal Cancer Metastasis Signaling	0.000190546	1.41421	21.1	ADCY1,ADCY4,ADCY5,ADCY8,ADCY9,BIRC5,FZD2,FZD4,GNG11,IFNG,IL6,JAK2,MAPK10,MMP12,MMP13,MMP14,MMP19,MMP2,MMP25,MMP28,NFKB2,NOS2,PDGFC,PIK3C2G,PIK3CG,PIK3R5,PTGER4,PTGS2,RAC2,RAC3,RAP2B,RND2,STAT1,TLR1,Tlr11,Tlr12,Tlr13,TLR2,TLR6,TLR7,TLR8,TLR9,TNF,VEGFA,VEGFD,WNT10B,WNT2,WNT2B,WNT3A,WNT6,WNT7A,WNT9A
Sperm Motility	0.00020893	-1.52753	21.8	AATK,BMX,CACNA1G,CAMK4,Cngb1,CSF1R,CSF2RA,EPHA1,EPHB3,ERBB4,FGFR3,FGFR4,GUCY1A2,HCK,IGF1R,ITK,JAK2,KDR,LCK,MST1R,NOTUM,NPPA,NPR1,NTRK3,PDGFRA,PLA2G2D,PLA2G4A,PLA2G4B,PLA2G4C,PLA2G5,PLA2G7,PLA2R1,PLCB4,PLCE1,PNPLA3,PRKCE,PRKCG,PRKD1,PRKG1,PRKG2,SRMS,TEK,TIE1,TYRO3,ZAN,ZAP70
T Cell Receptor Signaling	0.000275423		25.7	BMX,CAMK4,CD28,CD3D,CD3E,CD3G,CD4,CD8A,CD8B,CTLA4,IKBKE,ITK,LAT,LCK,LCP2,MALT1,NFATC2,NFKB2,PIK3C2G,PIK3CG,PIK3R5,PTPN7,PTPRC,RAP2B,RASGRP1,VAV1,ZAP70
White Adipose Tissue Browning Pathway	0.000281838	-3.4125	24.4	ADCY1,ADCY4,ADCY5,ADCY8,ADCY9,ADRB3,BDNF,CACNA1D,CACNA1G,CACNA1I,CACNA2D1,CACNA2D4,CACNB2,CACNG8,DIO2,FCER1G,FGFR3,FGFR4,GUCY1A2,KDR,NDN,NPPA,NPR1,PLIN1,PPARA,PRKAG3,PRKG1,PRKG2,RUNX1T1,THRA,VEGFA
Systemic Lupus Erythematosus Signaling	0.000346737		22.2	C7,CAMK4,CD28,CD3D,CD3E,CD3G,CD40,CD40LG,CD72,CD80,CD86,FCER1G,FCGR1A,FCGR2A,FCGR2B,FCGR3A/FCGR3B,HLA-A,HLA-E,HLA-G,IGHG1,Ighg2b,IGHM,IL10,IL1A,IL1B,IL1RN,IL6,LAT,LCK,NFATC2,PIK3C2G,PIK3CG,PIK3R5,PTPN6,PTPRC,RAP2B,TLR7,TLR9,TNF,TNFSF13B
Phospholipase C Signaling	0.000389045	0.169031	20.6	ADCY1,ADCY4,ADCY5,ADCY8,ADCY9,ARHGEF10,ARHGEF12,ARHGEF15,ARHGEF19,CAMK4,CD3D,CD3E,CD3G,FCER1G,FCGR2A,FCGR2B,GNG11,HMOX1,IGHG1,Ighg2b,ITGAL,ITGB2,ITK,LAT,LCK,LCP2,MEF2B,MYL3,MYL4,MYL7,MYL9,NFATC2,NFKB2,PLA2G2D,PLA2G4A,PLA2G4B,PLA2G4C,PLA2G5,PLCB4,PLCE1,PLD3,PLD4,PPP1R14A,PRKCE,PRKCG,PRKD1,RAC2,RAC3,RAP2B,RND2,ZAP70
Endothelin-1 Signaling	0.000389045	0.948683	22.1	ADCY1,ADCY4,ADCY5,ADCY8,ADCY9,CASP1,CASP4,CASQ1,EDNRB,GNA14,GNA15,GNAO1,GNAZ,GUCY1A2,HMOX1,MAPK10,MAPK15,NOS2,NOTUM,PIK3C2G,PIK3CG,PIK3R5,PLA2G2D,PLA2G4A,PLA2G4B,PLA2G4C,PLA2G5,PLA2G7,PLA2R1,PLCB4,PLCE1,PLD3,PLD4,PNPLA3,PRKCE,PRKCG,PRKD1,PTGS2,RAP2B,SHE
Xenobiotic Metabolism Signaling	0.000562341		20.2	AHRR,ALDH1A1,ALDH2,ALDH3A1,ALDH5A1,CAMK4,CES1,Ces1e,CHST1,CHST10,CHST3,CHST4,CHST7,CYP1B1,CYP2B6,CYP3A7,ESD,FMO1,FMO2,FMO3,FMO4,FMO5,FTL,GSTA3,GSTK1,GSTM2,GSTM5,GSTP1,HMOX1,HS3ST1,HS3ST6,HS6ST2,IL1A,IL1B,IL4I1,IL6,MAOA,MAP3K6,NFKB2,NOS2,PIK3C2G,PIK3CG,PIK3R5,PPP2R2B,PRKCE,PRKCG,PRKD1,RAP2B,Sult1d1,TNF,UGT1A6,Ugt1a7c,UGT8
Toll-like Receptor Signaling	0.00057544	2.88675	27.8	CD14,EIF2AK2,IL12B,IL1A,IL1B,IL1RN,IRAK3,LY96,NFKB2,PPARA,TICAM2,TLR1,TLR2,TLR6,TLR7,TLR8,TLR9,TNF,TNFAIP3,UBD
MSP-RON Signaling In Macrophages Pathway	0.000724436	-2.2	25	CIITA,HLA-DMA,HLA-DMB,HLA-DOA,HLA-DQA1,HLA-DQB1,HLA-DRB5,IFNG,IKBKE,IL10,IL12B,ITGB2,JAK2,MST1R,NFKB2,NOS2,PIK3C2G,PIK3CG,PIK3R5,PTGS2,RAP2B,SOCS1,SOCS3,STAT1,TNF
Growth Hormone Signaling	0.000724436	-1.29099	27.9	A2M,IGF1,IGF1R,IGF2,IGFBP3,IRS1,JAK2,PIK3C2G,PIK3CG,PIK3R5,PRKCE,PRKCG,PRKD1,PTPN6,RPS6KA6,SLC2A4,SOCS1,SOCS3,STAT1
Type II Diabetes Mellitus Signaling	0.000776247	0.894427	22.9	ACSL1,ADIPOQ,CACNA1D,CACNA1G,CACNA1I,CACNA2D1,CACNA2D4,CACNB2,CACNG8,CD36,GCK,IKBKE,IRS1,MAPK10,NFKB2,NFKBID,NFKBIE,NGFR,PIK3C2G,PIK3CG,PIK3R5,PKM,PRKAG3,PRKCE,PRKCG,PRKD1,SLC27A3,SLC2A4,SOCS1,SOCS3,TNF,TNFRSF1B
iNOS Signaling	0.000870964	3.31662	31.8	CAMK4,CD14,HMGA1,IFNG,IKBKE,IRAK3,IRF1,JAK2,LY96,NFKB2,NFKBID,NFKBIE,NOS2,STAT1
IL-4 Signaling	0.000954993		26.3	H2-Eb2,HLA-A,HLA-DMA,HLA-DMB,HLA-DOA,HLA-DQA1,HLA-DQB1,HLA-DRB5,HMGA1,IL2RG,INPP5J,IRF4,IRS1,JAK2,NFATC2,PIK3C2G,PIK3CG,PIK3R5,PTPN6,RAP2B,SOCS1
Bupropion Degradation	0.000977237	-2.33333	40.9	CYP1B1,CYP2A6 (includes others),CYP2B6,CYP2E1,CYP2F1,CYP2S1,CYP3A7,CYP4B1,CYP4F8
Systemic Lupus Erythematosus In T Cell Signaling Pathway	0.00109648	4.23008	19.2	B2M,CAMK4,CASP1,CASP4,CASQ1,CD28,CD3D,CD3E,CD3G,CD40LG,CD44,CD80,CD86,FASLG,FCER1G,FOXP3,H2-Eb2,H2-M2,H2-T10,H2-T22,HLA-A,HLA-DMA,HLA-DMB,HLA-DOA,HLA-DQA1,HLA-DQB1,HLA-DRB5,HLA-E,HLA-G,ICOS,IL10,IL12B,IL21,IL6,IRF4,ITGAL,LAT,NFATC2,NOS2,PIK3C2G,PIK3CG,PIK3R5,PPP2R2B,RAB4A,RAC2,RAC3,RAP2B,RND2,SELPLG,Trac,Trav19,Trbc2,Trbv1,Trbv13-1,Trbv16,Trbv3,Trbv5,VAV1
MSP-RON Signaling Pathway	0.00114815		29.1	ACTA2,ACTC1,ACTG2,CCL2,CSF2RB,IFNG,IL12B,ITGB2,JAK2,MST1R,NOS2,PIK3C2G,PIK3CG,PIK3R5,TLR2,TNF
Superpathway of Melatonin Degradation	0.00114815	-2.32379	30	CYP1B1,CYP2A6 (includes others),CYP2B6,CYP2E1,CYP2F1,CYP2S1,CYP3A7,CYP4B1,CYP4F8,IL4I1,MAOA,Sult1a1,Sult1d1,UGT1A6,Ugt1a7c
IL-15 Production	0.00125893	-0.96225	23.5	AATK,BMX,CSF1R,CSF2RA,EPHA1,EPHB3,ERBB4,FGFR3,FGFR4,HCK,IGF1R,IL6,IRF1,ITK,JAK2,KDR,LCK,MST1R,NFKB2,NTRK3,PDGFRA,SRMS,STAT1,TEK,TIE1,TYRO3,ZAP70
Cdc42 Signaling	0.00128825	1	22.2	APC2,B2M,CD3D,CD3E,CD3G,DIAPH3,FCER1G,H2-Eb2,H2-M2,H2-T10,H2-T22,HLA-A,HLA-DMA,HLA-DMB,HLA-DOA,HLA-DQA1,HLA-DQB1,HLA-DRB5,HLA-E,HLA-G,IQGAP3,ITGAL,ITGB2,ITK,MAPK10,MYL3,MYL4,MYL7,MYL9,PAK1,VAV1,WAS
ILK Signaling	0.00131826	-1.02899	21.1	ACTA2,ACTC1,ACTG2,ACTN2,FERMT2,FLNC,HIF1A,IRS1,ITGB2,ITGB7,ITGB8,LIMS2,MAPK10,MYH10,MYH11,MYH3,MYH6,MYH7,MYL3,MYL4,MYL7,MYL9,NFKB2,NOS2,PDGFC,PIK3C2G,PIK3CG,PIK3R5,PPP2R2B,PTGS2,RAC2,RAC3,RND2,TGFB1I1,TNF,VCL,VEGFA,VEGFD
Adrenomedullin signaling pathway	0.00144544	-1.94666	20.7	ADCY1,ADCY4,ADCY5,ADCY8,ADCY9,ADM,C3,CALCRL,CAMK4,GNA14,GNA15,GPR182,GUCY1A2,HIF1A,IL1A,IL1B,IL1RN,KCNH2,KCNN4,LTA,MAPK10,MAPK15,MMP2,MYLK3,NFKB2,NOTUM,NPR1,NPR3,PIK3C2G,PIK3CG,PIK3R5,PLCB4,PLCE1,PRKG1,PRKG2,RAMP2,RAP2B,SHE,TNF,TTN
Role of IL-17A in Arthritis	0.00144544		29.4	CCL2,CCL20,CCL5,CXCL3,CXCL6,MAPK10,MMP13,NFKB2,NFKBID,NFKBIE,NOS2,PIK3C2G,PIK3CG,PIK3R5,PTGS2
Apelin Adipocyte Signaling Pathway	0.00144544	-0.942809	26	ADCY1,ADCY4,ADCY5,ADCY8,ADCY9,APLNR,CYBB,GPX2,GSTK1,GSTM2,GSTP1,HIF1A,MAPK10,MAPK15,NCF1,NCF2,NOX4,PLIN1,PRDX6,PRKAG3
Phagosome Maturation	0.00162181		22.1	ATP6V0A4,ATP6V0D2,ATP6V1B1,B2M,CTSA,CTSB,CTSC,CTSD,CTSH,CTSS,CTSW,CTSZ,CYBB,DYNLRB2,HLA-A,HLA-DRB5,HLA-E,NCF1,NCF2,NOX4,PRDX1,PRDX5,PRDX6,RAB7B,TAP1,TCIRG1,TUBA1C,TUBA8,TUBB1,TUBB3,TUBB4A
VDR/RXR Activation	0.00169824	2.49615	25.6	CCL5,CD14,CDKN1A,COL13A1,CSF2,CXCL10,HR,IFNG,IGFBP3,IGFBP5,IGFBP6,KLF4,MXD1,PRKCE,PRKCG,PRKD1,THBD,TNFSF11,TRPV6,VDR
Acetone Degradation I (to Methylglyoxal)	0.00177828	-2.52982	35.7	CYP1B1,CYP2A6 (includes others),CYP2B6,CYP2E1,CYP2F1,CYP2S1,CYP3A7,CYP4A22,CYP4B1,CYP4F8
Synaptic Long Term Depression	0.0018197	-2.2711	20.8	CACNA1D,CACNA1G,CACNA1I,CACNA2D1,CACNA2D4,CACNB2,CACNG8,GNA14,GNA15,GNAO1,GNAZ,GRIA1,GUCY1A2,IGF1,IGF1R,NOS2,NOTUM,NPR1,NPR3,PLA2G2D,PLA2G4A,PLA2G4B,PLA2G4C,PLA2G5,PLA2G7,PLA2R1,PLCB4,PLCE1,PNPLA3,PPP2R2B,PRKCE,PRKCG,PRKD1,PRKG1,PRKG2,RAP2B,RYR2,RYR3
Tec Kinase Signaling	0.00186209	0.816497	21.2	ACTA2,ACTC1,ACTG2,BMX,FASLG,FCER1G,GNA14,GNA15,GNAO1,GNAZ,GNG11,HCK,ITGAL,ITGB2,ITK,JAK2,LCK,MAPK10,NFKB2,PAK1,PIK3C2G,PIK3CG,PIK3R5,PRKCE,PRKCG,PRKD1,RAC2,RAC3,RND2,STAT1,STAT2,STAT4,TNF,VAV1,WAS
Role of JAK1 and JAK3 in γc Cytokine Signaling	0.00190546		26.5	CRLF2,IL15RA,IL21,IL21R,IL2RA,IL2RB,IL2RG,IL7,IL9R,IRS1,JAK2,PIK3C2G,PIK3CG,PIK3R5,RAP2B,SOCS1,SOCS3,STAT1
CCR5 Signaling in Macrophages	0.00199526	0	24.4	CACNA1D,CACNA1G,CACNA1I,CACNA2D1,CACNA2D4,CACNB2,CACNG8,CAMK4,CCL4,CCL5,CCR5,CD3D,CD3E,CD3G,CD4,FASLG,FCER1G,GNG11,MAPK10,PRKCE,PRKCG,PRKD1
IL-9 Signaling	0.00204174	0.904534	33.3	BCL3,IL2RG,IL9R,IRS1,NFKB2,PIK3C2G,PIK3CG,PIK3R5,SOCS3,STAT1,TNF
Apelin Endothelial Signaling Pathway	0.0020893	0.816497	23	ADCY1,ADCY4,ADCY5,ADCY8,ADCY9,ANGPT1,APLNR,CAMK4,CCL2,GNAO1,HIF1A,KLF2,MAPK10,MEF2B,NFKB2,PIK3C2G,PIK3CG,PIK3R5,PLCB4,PRKAG3,PRKCE,PRKCG,PRKD1,RAP2B,TEK,VCAM1
Chondroitin Sulfate Degradation (Metazoa)	0.00229087	1.88982	43.8	CEMIP,Chil3/Chil4,GM2A,HEXA,HEXB,HYAL4,SPAM1
HIF1α Signaling	0.00239883	1.26491	20.2	ADM,ADRA1B,BMP6,CAMK4,CDKN1A,CYBB,FOXP3,GCK,HIF1A,HK2,HK3,HMOX1,IGF1,IGF2,IL6,KDR,MMP12,MMP13,MMP14,MMP19,MMP2,MMP25,MMP28,NCF1,NCF2,NOS2,NOX4,PDGFC,PIK3C2G,PIK3CG,PIK3R5,PKM,PRKCE,PRKCG,PRKD1,RAP2B,SLC2A1,SLC2A4,VEGFA,VEGFD
Osteoarthritis Pathway	0.00251189	0.800641	19.9	ACVRL1,ADAMTS4,ADAMTS5,ADIPOQ,ALPL,BMPR2,CASP1,CASP4,CASQ1,EPAS1,FGF18,FGFR3,FRZB,FZD2,FZD4,HIF1A,IL18RAP,IL1B,IL1R2,ITGAL,ITGB2,ITLN1,MMP12,MMP13,NAMPT,NFKB2,NOS2,PDGFC,PRKAG3,PTCH2,PTGS2,RBP4,SMAD6,SMAD7,SMAD9,SPHK1,TLR2,TNF,TNFRSF1B,VEGFA,VEGFD,WNT3A
Factors Promoting Cardiogenesis in Vertebrates	0.0025704	-5.20855	21.5	ACVR1C,ACVR2B,BMP3,BMP6,BMPR1B,BMPR2,FZD2,FZD4,GJA5,MAPK10,MYH6,MYH7,MYOCD,NOTUM,NOX4,NPPA,PLCB4,PLCE1,PRKCE,PRKCG,PRKD1,SCN5A,SMAD9,TGFBR3,WNT10B,WNT2,WNT2B,WNT3A,WNT6,WNT7A,WNT9A
Serotonin Receptor Signaling	0.00275423		30.8	ADCY1,ADCY4,ADCY5,ADCY8,ADCY9,DDC,HTR2B,HTR2C,HTR7,IL4I1,MAOA,SLC6A4
GPCR-Mediated Integration of Enteroendocrine Signaling Exemplified by an L Cell	0.00275423	-0.942809	25.7	ADCY1,ADCY4,ADCY5,ADCY8,ADCY9,ADRB1,ADRB2,ADRB3,CCKAR,CHRM2,GAL,GLP1R,GNA14,GNA15,GRPR,NOTUM,PLCB4,PLCE1
Epithelial Adherens Junction Signaling	0.00288403		21.4	ACTA2,ACTC1,ACTG2,ACTN2,ACVR1C,ACVR2B,BMPR2,CDH2,FGF1,JUP,MYH10,MYH11,MYH3,MYH6,MYH7,MYL3,MYL4,MYL7,MYL9,NOTCH3,NOTCH4,RAP2B,SORBS1,TGFBR3,TUBA1C,TUBA8,TUBB1,TUBB3,TUBB4A,VCL,WAS
Glucocorticoid Receptor Signaling	0.00288403		17.6	A2M,ADRB2,AR,ARG2,BRCA1,CAV1,CCL11,CCL2,CCL5,CD163,CD3D,CD3E,CD3G,CDKN1A,CSF2,CSF2RB,CXCL3,DUSP1,FCGR1A,FGG,IFNG,IGF1,IKBKE,IL10,IL10RA,IL12RB1,IL12RB2,IL15RA,IL17RD,IL18RAP,IL1A,IL1B,IL1R2,IL1RN,IL21R,IL27RA,IL2RA,IL2RB,IL2RG,IL6,IL9R,JAK2,KRT14,KRT23,KRT79,KRT80,MAPK10,MMP13,MMP2,NFATC2,NFKBID,NFKBIE,NOS2,NPPA,PCK1,PDK4,PFKFB1,PGR,PIK3C2G,PIK3CG,PIK3R5,PLA2G2D,PLA2G4A,PLA2G4B,PLA2G4C,PLA2G5,PLA…
Phospholipases	0.0030903	1	26.7	HMOX1,LIPG,NOTUM,PLA1A,PLA2G2D,PLA2G4A,PLA2G4B,PLA2G4C,PLA2G5,PLA2G7,PLA2R1,PLCB4,PLCE1,PLD3,PLD4,PNPLA3
Caveolar-mediated Endocytosis Signaling	0.00323594		25.4	ACTA2,ACTC1,ACTG2,ALB,B2M,CAV1,CD48,FLNC,HLA-A,HLA-E,ITGA2B,ITGA8,ITGAE,ITGAL,ITGAX,ITGB2,ITGB7,ITGB8
TNFR2 Signaling	0.00323594	1.13389	33.3	IKBKE,LTA,NAIP,NFKB2,NFKBID,NFKBIE,TANK,TNF,TNFAIP3,TNFRSF1B
Xenobiotic Metabolism AHR Signaling Pathway	0.00346737	-1.14708	24.7	AHRR,ALDH1A1,ALDH2,ALDH3A1,ALDH5A1,CYP1B1,GSTA3,GSTK1,GSTM2,GSTM5,GSTP1,IL1A,IL1B,IL6,NFKB2,PON1,TNF,UGT1A6,Ugt1a7c
Dermatan Sulfate Degradation (Metazoa)	0.00346737	1.88982	41.2	CEMIP,Chil3/Chil4,GM2A,HEXA,HEXB,HYAL4,SPAM1
Melatonin Degradation I	0.00346737	-2.49615	28.9	CYP1B1,CYP2A6 (includes others),CYP2B6,CYP2E1,CYP2F1,CYP2S1,CYP3A7,CYP4B1,CYP4F8,Sult1a1,Sult1d1,UGT1A6,Ugt1a7c
HMGB1 Signaling	0.00354813	3.1305	20.9	CCL2,CD40LG,CSF2,Eda,FASLG,IFNG,IL12B,IL1A,IL1B,IL21,IL6,LTA,LTB,MAPK10,NFKB2,NGFR,OSM,PIK3C2G,PIK3CG,PIK3R5,RAC2,RAC3,RAP2B,RND2,TNF,TNFRSF1B,TNFSF11,TNFSF13B,TNFSF15,TNFSF8,Tnfsf9,VCAM1
Estrogen-mediated S-phase Entry	0.00380189	1	34.6	CCNA2,CCNE1,CDK1,CDKN1A,E2F7,E2F8,ESR2,RBL1,SKP2
FAT10 Cancer Signaling Pathway	0.0042658	0.83205	28.3	ACVR1C,ACVR2B,BMPR2,IFNG,IKBKE,IL6,MAD2L1,NFKB2,NGFR,TGFBR3,TNF,TNFRSF1B,UBD
Opioid Signaling Pathway	0.00501187	-1.54303	18.9	ADCY1,ADCY4,ADCY5,ADCY8,ADCY9,ARRB2,CACNA1D,CACNA1G,CACNA1I,CACNA2D1,CACNA2D4,CACNB2,CACNG8,CAMK4,FOSB,GNAO1,GNG11,GRINA,GRK5,HCK,KCNJ3,KCNJ5,LCK,MAPK15,NFKB2,PDYN,PENK,PIK3C2G,PIK3CG,PRKCE,PRKCG,PRKD1,RAC2,RAC3,RAP2B,RGS1,RGS10,RGS16,RGS5,RGS6,RGS8,RGS9,RPS6KA6,RYR2,RYR3
Prostanoid Biosynthesis	0.00512861	1	50	CYP2S1,HPGDS,PTGIS,PTGS2,TBXAS1
Nicotine Degradation III	0.00524807	-2.3094	27.7	ADH7,CYP1B1,CYP2A6 (includes others),CYP2B6,CYP2E1,CYP2F1,CYP2S1,CYP3A7,CYP4B1,CYP4F8,FMO5,UGT1A6,Ugt1a7c
FXR/RXR Activation	0.00549541		21.7	AHSG,ALB,APOA1,APOB,APOC2,APOD,APOE,C3,CLU,FGA,FGFR4,GC,IL1A,IL1B,IL1RN,MAPK10,MLXIPL,PLTP,PON1,PPARA,RBP4,SERPINA1,TNF,TTR,VTN
Inhibition of Matrix Metalloproteases	0.00549541	-1.26491	29.7	A2M,MMP12,MMP13,MMP14,MMP19,MMP2,MMP25,MMP28,RECK,SDC2,TIMP1
Role of Cytokines in Mediating Communication between Immune Cells	0.00549541		29.7	CSF2,IFNG,IL10,IL12B,IL1A,IL1B,IL1RN,IL21,IL27,IL6,TNF
TR/RXR Activation	0.00549541		23.7	ADRB1,BCL3,CAMK4,DIO2,ENO1,F10,FGA,HIF1A,KLF9,PCK1,PIK3C2G,PIK3CG,PIK3R5,RCAN2,SLC2A1,SYT12,THRA,THRSP,UCP3
Gαq Signaling	0.0060256	-0.96225	20.4	ADRA1A,ADRA1B,ADRA1D,AGTR1,ARHGEF25,AVPR1A,CAMK4,GNA14,GNA15,GNG11,HMOX1,HTR2B,HTR2C,IKBKE,NFATC2,NFKB2,NFKBID,NFKBIE,PIK3C2G,PIK3CG,PIK3R5,PLCB4,PLD3,PLD4,PRKCE,PRKCG,PRKD1,RAC2,RAC3,RGS16,RND2
Dopamine Degradation	0.00616595	-1.41421	34.8	ALDH1A1,ALDH2,ALDH3A1,IL4I1,LRTOMT,MAOA,Sult1a1,Sult1d1
Role of IL-17F in Allergic Inflammatory Airway Diseases	0.00676083	2.33333	28.9	CCL2,CCL4,CSF2,CXCL10,CXCL6,IGF1,IL1B,IL6,MMP13,NFKB2,RPS6KA6
Gustation Pathway	0.00676083		20.6	ADCY1,ADCY4,ADCY5,ADCY8,ADCY9,CACNA1D,CACNA1G,CACNA1I,CACNA2D1,CACNA2D4,CACNB2,CACNG8,GNG11,MPPED2,P2RX1,P2RX6,P2RY1,P2RY13,P2RY14,P2RY6,PANX1,PDE10A,PDE3A,PDE6H,PDE8B,PDE9A,PKD1L3,SCNN1B,SMPDL3B
Molecular Mechanisms of Cancer	0.00758578		17.2	ADCY1,ADCY4,ADCY5,ADCY8,ADCY9,ARHGEF10,ARHGEF12,ARHGEF15,ARHGEF19,AURKA,BAK1,BID,BMP3,BMP6,BMPR1B,BMPR2,BRCA1,CCNE1,CDC25C,CDK1,CDKN1A,E2F7,E2F8,FANCD2,FASLG,FZD2,FZD4,GNA14,GNA15,GNAO1,GNAZ,HIF1A,IRS1,ITGAL,ITGB2,JAK2,MAPK10,NAIP,NFKB2,NFKBID,NFKBIE,PAK1,PIK3C2G,PIK3CG,PIK3R5,PLCB4,PRKCE,PRKCG,PRKD1,PTCH2,RAC2,RAC3,RAP2B,RASGRF2,RASGRP1,RBL1,RND2,SMAD6,SMAD7,SMAD9,WNT10B,WNT2,WNT2B,WNT3A,WNT6,WN…
Xenobiotic Metabolism CAR Signaling Pathway	0.00758578	-3.65563	19.8	ALDH1A1,ALDH2,ALDH3A1,ALDH5A1,CHST1,CHST10,CHST3,CHST4,CHST7,CYP2B6,CYP3A7,FMO1,FMO2,FMO3,FMO4,FMO5,GSTA3,GSTK1,GSTM2,GSTM5,GSTP1,HS3ST1,HS3ST6,HS6ST2,NOS2,PPP2R2B,PRKCE,PRKCG,PRKD1,Sult1d1,UGT1A6,Ugt1a7c,UGT8
Cell Cycle: G2/M DNA Damage Checkpoint Regulation	0.00758578	-2.3094	26.5	AURKA,BRCA1,CCNB1,CCNB2,CDC25C,CDK1,CDKN1A,CKS1B,CKS2,PLK1,RPRM,SKP2,TOP2A
Actin Cytoskeleton Signaling	0.00776247	-1.67126	18.8	ACTA2,ACTC1,ACTG2,ACTN2,APC2,ARHGEF12,CD14,CYFIP2,DIAPH3,FGF1,FGF10,FGF11,FGF18,GSN,IQGAP3,ITGAL,ITGB2,MYH10,MYH11,MYH3,MYH6,MYH7,MYL3,MYL4,MYL7,MYL9,MYLK3,NCKAP1L,PAK1,PDGFC,PIK3C2G,PIK3CG,PIK3R5,RAC2,RAC3,RAP2B,TLN2,TTN,VAV1,VCL,WAS
Acetate Conversion to Acetyl-CoA	0.00776247		75	ACSL1,ACSS2,ACSS3
Iron homeostasis signaling pathway	0.00776247		20.8	ALAS2,ATP6V0A4,ATP6V0D2,ATP6V1B1,BMP3,BMP6,BMPR1B,BMPR2,CD163,CYBRD1,EPAS1,FTH1,FTL,GDF15,HBA1/HBA2,HBB,HIF1A,HIF3A,HMOX1,IL6,JAK2,PDGFRA,SKP2,SLC11A1,SLC39A14,STEAP3,TCIRG1
Gap Junction Signaling	0.00812831		19.2	ACTA2,ACTC1,ACTG2,ADCY1,ADCY4,ADCY5,ADCY8,ADCY9,ADRB1,CAV1,GJA5,GJB6,GJC2,GRIA1,GRIK2,GUCY1A2,HTR2B,HTR2C,NOTUM,NPR1,NPR3,PIK3C2G,PIK3CG,PIK3R5,PLCB4,PLCE1,PRKCE,PRKCG,PRKD1,PRKG1,PRKG2,RAP2B,TUBA1C,TUBA8,TUBB1,TUBB3,TUBB4A
Cytotoxic T Lymphocyte-mediated Apoptosis of Target Cells	0.00851138	2.44949	31	B2M,BID,CD3D,CD3E,CD3G,FASLG,FCER1G,HLA-A,HLA-E
cAMP-mediated signaling	0.00851138	-1.29777	18.7	ADCY1,ADCY4,ADCY5,ADCY8,ADCY9,ADORA2A,ADORA3,ADRB1,ADRB2,ADRB3,AGTR1,AKAP12,AKAP6,APLNR,CAMK4,CHRM2,Cngb1,DUSP1,FPR2,GLP1R,GNAO1,GPR17,HCAR2,HRH2,HTR7,MPPED2,NPR3,P2RY13,P2RY14,PDE10A,PDE3A,PDE6H,PDE8B,PDE9A,PKIB,PTGER4,RGS10,SMPDL3B,TBXA2R,VIPR2,XCR1
Clathrin-mediated Endocytosis Signaling	0.00870964		19.3	ACTA2,ACTC1,ACTG2,ALB,AMPH,AP3S1,APOA1,APOB,APOC2,APOD,APOE,ARRB2,CLU,FGF1,FGF10,FGF11,FGF18,IGF1,ITGB2,ITGB7,ITGB8,LYZ,PDGFC,PIK3C2G,PIK3CG,PIK3R5,PON1,RAB4A,RBP4,SERPINA1,SH3GL2,SH3GL3,UBD,VEGFA,VEGFD
Nitric Oxide Signaling in the Cardiovascular System	0.00870964	-1.60591	22.1	ADRB1,ADRB3,ARG2,ATP2A3,CACNA1D,CAMK4,CAV1,GUCY1A2,KDR,PDGFC,PIK3C2G,PIK3CG,PIK3R5,PRKCE,PRKCG,PRKD1,PRKG1,PRKG2,RYR2,VEGFA,VEGFD
Xenobiotic Metabolism PXR Signaling Pathway	0.00912011	-2.95932	19.5	ALDH1A1,ALDH2,ALDH3A1,ALDH5A1,CES1,Ces1e,CHST1,CHST10,CHST3,CHST4,CHST7,CYP2B6,CYP3A7,ESD,GSTA3,GSTK1,GSTM2,GSTM5,GSTP1,HS3ST1,HS3ST6,HS6ST2,IL4I1,MAOA,NOS2,PPP1R14A,PRKCE,PRKCG,PRKD1,Sult1d1,UGT1A6,Ugt1a7c,UGT8
Death Receptor Signaling	0.00954993	1.60591	22.2	ACTA2,ACTC1,ACTG2,ARHGDIB,BID,FASLG,HSPB1,IKBKE,NAIP,NFKB2,NFKBID,NFKBIE,PARP11,PARP14,PARP8,PARP9,TANK,TNF,TNFRSF1B,TNFSF15
Human Embryonic Stem Cell Pluripotency	0.00954993		20.5	BDNF,BMP3,BMP6,BMPR2,FGFR3,FGFR4,FZD2,FZD4,INHBA,NTF3,NTRK3,PDGFC,PDGFRA,PIK3C2G,PIK3CG,PIK3R5,SMAD6,SMAD7,SOX2,SPHK1,WNT10B,WNT2,WNT2B,WNT3A,WNT6,WNT7A,WNT9A
Calcium Signaling	0.00977237	-0.894427	19	ACTA2,ACTC1,ATP2A3,ATP2B2,CACNA1D,CACNA1G,CACNA1I,CACNA2D1,CACNA2D4,CACNB2,CACNG8,CAMK4,CASQ1,CASQ2,GRIA1,GRINA,MEF2B,MYH10,MYH11,MYH3,MYH6,MYH7,MYL3,MYL4,MYL7,MYL9,NFATC2,RAP2B,RCAN2,RYR2,RYR3,TNNC1,TNNI3,TNNT2,Tpm2,TRPC3,TRPV6
nNOS Signaling in Skeletal Muscle Cells	0.0102329		27.5	CACNA1D,CACNA1G,CACNA1I,CACNA2D1,CACNA2D4,CACNB2,CACNG8,CAMK4,DMD,RYR2,RYR3
Coagulation System	0.0107152	0	28.6	A2M,F10,F5,F8,FGA,FGG,PLAU,SERPINA1,THBD,VWF
Heparan Sulfate Biosynthesis (Late Stages)	0.0107152	-2.32379	24.2	AADAC,Ces1b/Ces1c,Ces1e,CHST1,CHST10,CHST3,CHST4,CHST7,HS3ST1,HS3ST6,HS6ST2,NOTUM,PLA1A,PRDX6,Sult1d1
Endocannabinoid Neuronal Synapse Pathway	0.0107152	-1.56893	20.5	ADCY1,ADCY4,ADCY5,ADCY8,ADCY9,CACNA1D,CACNA1G,CACNA1I,CACNA2D1,CACNA2D4,CACNB2,CACNG8,GNA14,GNA15,GNAO1,GNG11,GRIA1,GRINA,KCNJ3,KCNJ5,MAPK10,MAPK15,NOTUM,PLCB4,PLCE1,PTGS2
Virus Entry via Endocytic Pathways	0.0109648		21.6	ACTA2,ACTC1,ACTG2,AP3S1,B2M,CAV1,FLNC,HLA-A,HLA-E,ITGB2,ITGB7,ITGB8,PIK3C2G,PIK3CG,PIK3R5,PRKCE,PRKCG,PRKD1,RAC2,RAC3,RAP2B
Role of PKR in Interferon Induction and Antiviral Response	0.0109648	2.9824	21.1	ATF3,BID,CASP1,EIF2AK2,FASLG,FCGR1A,IFNG,IKBKE,IL1B,IRF1,MAPK10,MARCO,MSR1,NFKB2,NFKBID,NFKBIE,PDGFC,PYCARD,SCARA5,STAT1,STAT2,TLR9,TNF
GABA Receptor Signaling	0.0109648		22	ADCY1,ADCY4,ADCY5,ADCY8,ADCY9,ALDH5A1,CACNA1D,CACNA1G,CACNA1I,CACNA2D1,CACNA2D4,CACNB2,CACNG8,GABRA3,GABRG3,GABRQ,KCNH2,KCNN4,SLC6A12,UBD
IL-8 Signaling	0.011749	0.507093	18.8	ANGPT1,ARRB2,CSTB,CYBB,GNG11,HMOX1,IKBKE,IRAK3,ITGAX,ITGB2,KDR,MAPK10,MMP2,MYL7,MYL9,NCF1,NCF2,NOX4,PDGFC,PIK3C2G,PIK3CG,PIK3R5,PLD3,PLD4,PRKCE,PRKCG,PRKD1,PTGS2,RAC2,RAC3,RAP2B,RND2,TEK,VCAM1,VEGFA,VEGFD
IL-6 Signaling	0.0131826	2.44949	20.3	A2M,CD14,HSPB1,IKBKE,IL18RAP,IL1A,IL1B,IL1R2,IL1RN,IL6,JAK2,MAPK10,NFKB2,NFKBID,NFKBIE,NGFR,PIK3C2G,PIK3CG,PIK3R5,RAP2B,SOCS1,SOCS3,TNF,TNFRSF1B,VEGFA
Role of JAK1, JAK2 and TYK2 in Interferon Signaling	0.0131826	0	33.3	IFNG,JAK2,NFKB2,PTPN6,SOCS1,STAT1,STAT2
Wnt/β-catenin Signaling	0.0144544	0.928477	19	ACVR1C,ACVR2B,APC2,BMPR2,CD44,CDH2,CDH5,FRAT1,FRZB,FZD2,FZD4,GNAO1,PPP2R2B,SFRP1,SOX11,SOX13,SOX17,SOX18,SOX2,SOX5,SOX6,SOX7,TGFBR3,UBD,WIF1,WNT10B,WNT2,WNT2B,WNT3A,WNT6,WNT7A,WNT9A
Netrin Signaling	0.0144544	-1.80739	23.4	ABLIM3,CACNA1D,CACNA1G,CACNA1I,CACNA2D1,CACNA2D4,CACNB2,CACNG8,NFATC2,NTN1,PRKG1,RAC2,RAC3,RYR2,RYR3
Oxidative Ethanol Degradation III	0.0158489	-1.63299	35.3	ACSL1,ACSS2,ACSS3,ALDH1A1,ALDH2,ALDH3A1
Protein Kinase A Signaling	0.0165959	-1.7693	16.8	ADCY1,ADCY4,ADCY5,ADCY8,ADCY9,AKAP12,AKAP6,CAMK4,CDC25C,CDKN3,Cngb1,DUSP1,DUSP2,DUSP8,EBI3,FLNC,GNG11,MPPED2,MYH10,MYL3,MYL4,MYL7,MYL9,MYLK3,NFATC2,NFKB2,NFKBID,NFKBIE,NGFR,NOTUM,NTN1,PDE10A,PDE3A,PDE6H,PDE8B,PDE9A,PHKG1,PLCB4,PLCE1,PPP1R14A,PPP1R1B,PRKCE,PRKCG,PRKD1,PTCH2,PTGS2,PTPN22,PTPN6,PTPN7,PTPRB,PTPRC,PTPRG,PTPRO,PTPRU,PTPRZ1,PYGM,RYR2,RYR3,SIRPA,SMPDL3B,TNNI3,TNS2,TTN
Xanthine and Xanthosine Salvage	0.0165959		100	LACC1,PNP
Pancreatic Adenocarcinoma Signaling	0.0169824	1.69775	20.6	BIRC5,BRCA2,CCNE1,CDKN1A,CYP2E1,E2F7,E2F8,HMOX1,JAK2,MAPK10,NFKB2,PDGFC,PIK3C2G,PIK3CG,PIK3R5,PLD3,PLD4,PTGS2,RAD51,STAT1,VEGFA,VEGFD
Maturity Onset Diabetes of Young (MODY) Signaling	0.017378		24.1	ADIPOQ,APOA1,APOB,APOC2,APOD,APOE,APOL6,CACNA1D,FABP1,GAPDH,GCK,KLF11,NFKB2
GDP-glucose Biosynthesis	0.0204174	0	44.4	GCK,HK2,HK3,PGM5
Relaxin Signaling	0.020893	-2.18282	19	ADCY1,ADCY4,ADCY5,ADCY8,ADCY9,GNA14,GNA15,GNAO1,GNAZ,GNG11,GUCY1A2,MPPED2,NFKB2,NFKBID,NFKBIE,NOS2,NPR1,NPR3,PDE10A,PDE3A,PDE6H,PDE8B,PDE9A,PIK3C2G,PIK3CG,PIK3R5,SMPDL3B,VEGFA
IL-17A Signaling in Airway Cells	0.020893	1.38675	23	CCL11,CCL20,CXCL3,CXCL6,IKBKE,IL6,JAK2,MAPK10,NFKB2,NFKBID,NFKBIE,PIK3C2G,PIK3CG,PIK3R5
Signaling by Rho Family GTPases	0.020893	-2.61116	17.6	ACTA2,ACTC1,ACTG2,ARHGEF10,ARHGEF12,ARHGEF15,ARHGEF19,CDC42EP1,CDH13,CDH16,CDH17,CDH2,CDH22,CDH5,CYBB,DES,DIAPH3,GNA14,GNA15,GNAO1,GNAZ,GNG11,ITGAL,ITGB2,MAP3K21,MAPK10,MYL3,MYL4,MYL7,MYL9,NCF1,NCF2,NFKB2,NOX4,PAK1,PIK3C2G,PIK3CG,PIK3R5,RAC2,RAC3,RND2,WAS,WASF3
Airway Inflammation in Asthma	0.0213796		28.6	CCL2,CCL20,CSF2,IFNG,IL10,IL12B,OSM,PRG2
Corticotropin Releasing Hormone Signaling	0.0218776	-0.816497	19.1	ADCY1,ADCY4,ADCY5,ADCY8,ADCY9,BDNF,CACNA1D,CACNA1G,CACNA1I,CACNA2D1,CACNA2D4,CACNB2,CACNG8,CAMK4,FASLG,GNAO1,GUCY1A2,MEF2B,NOS2,NPR1,NPR3,PRKCE,PRKCG,PRKD1,PTCH2,PTGS2,VEGFA
PTEN Signaling	0.0223872	1.63299	19.3	BMPR1B,BMPR2,CDKN1A,FASLG,FGFR3,FGFR4,FOXO6,IGF1R,IKBKE,INPP5J,ITGAL,ITGB2,KDR,MAGIX,NFKB2,NGFR,NTRK3,PDGFRA,PIK3CG,PIK3R5,PREX2,RAC2,RAC3,RAP2B,TGFBR3,TNFRSF11A
Renin-Angiotensin Signaling	0.0223872	0.727607	19.8	ADCY1,ADCY4,ADCY5,ADCY8,ADCY9,AGTR1,CCL2,CCL5,JAK2,MAPK10,NFKB2,PAK1,PIK3C2G,PIK3CG,PIK3R5,PRKCE,PRKCG,PRKD1,PTPN6,RAP2B,SHE,STAT1,TNF
GPCR-Mediated Nutrient Sensing in Enteroendocrine Cells	0.0229087	-3.41121	20	ADCY1,ADCY4,ADCY5,ADCY8,ADCY9,CACNA1D,CACNA1G,CACNA1I,CACNA2D1,CACNA2D4,CACNB2,CACNG8,FFAR2,GNA14,GNA15,GNG11,NOTUM,PLCB4,PLCE1,PRKCE,PRKCG,PRKD1
DNA Double-Strand Break Repair by Homologous Recombination	0.025704		35.7	BRCA1,BRCA2,GEN1,LIG1,RAD51
Heparan Sulfate Biosynthesis	0.0275423	-2.32379	21.7	AADAC,Ces1b/Ces1c,Ces1e,CHST1,CHST10,CHST3,CHST4,CHST7,HS3ST1,HS3ST6,HS6ST2,NOTUM,PLA1A,PRDX6,Sult1d1
Regulation Of The Epithelial Mesenchymal Transition By Growth Factors Pathway	0.0295121	2.41404	17.9	CD40LG,CDH2,DOCK10,FASLG,FGF1,FGF10,FGF11,FGF18,FGFR3,FGFR4,ID2,IKBKE,IL6,JAK2,LTA,LTB,MAPK10,MMP2,NFKB2,NGFR,PARD6G,PDGFC,PDGFRA,PIK3C2G,PIK3CG,PIK3R5,RAP2B,TNF,TNFRSF1B,TNFSF11,TNFSF13B,TNFSF15,TNFSF8
Glucose and Glucose-1-phosphate Degradation	0.0301995	0	40	GCK,HK2,HK3,PGM5
Fc Epsilon RI Signaling	0.0301995	0.894427	19.5	CSF2,FCER1G,INPP5J,LAT,LCP2,MAPK10,PIK3C2G,PIK3CG,PIK3R5,PLA2G2D,PLA2G4A,PLA2G4B,PLA2G4C,PLA2G5,PRKCE,PRKCG,PRKD1,RAC2,RAC3,RAP2B,TNF,VAV1
CD40 Signaling	0.030903	0.27735	21.9	CD40,CD40LG,IKBKE,LTA,MAPK10,NFKB2,NFKBID,NFKBIE,PIK3C2G,PIK3CG,PIK3R5,PTGS2,TANK,TNFAIP3
NF-κB Activation by Viruses	0.030903	1.80739	21.1	CCR5,CD4,EIF2AK2,IKBKE,LCK,NFKB2,NFKBID,NFKBIE,PIK3C2G,PIK3CG,PIK3R5,PRKCE,PRKCG,PRKD1,RAP2B,TNFRSF14
Role of MAPK Signaling in the Pathogenesis of Influenza	0.030903		21.1	CCL2,CCL5,CXCL10,IFNG,MAPK10,PLA2G2D,PLA2G4A,PLA2G4B,PLA2G4C,PLA2G5,PLA2G7,PLA2R1,PNPLA3,PTGS2,RAP2B,TNF
Cardiac Hypertrophy Signaling	0.030903	-3.33333	17.3	ADCY1,ADCY4,ADCY5,ADCY8,ADCY9,ADRA1A,ADRA1B,ADRA1D,ADRB1,ADRB2,ADRB3,CACNA1D,CAMK4,GNA14,GNA15,GNAO1,GNAZ,GNG11,HSPB1,IGF1,IGF1R,IL6,IRS1,MAP3K6,MAPK10,MEF2B,MYL3,MYL4,MYL7,MYL9,NOTUM,PIK3C2G,PIK3CG,PIK3R5,PLCB4,PLCE1,RAC2,RAC3,RAP2B,RND2
G Beta Gamma Signaling	0.0316228	-2.29366	19.2	ADCY1,CACNA1D,CACNA1G,CACNA1I,CACNA2D1,CACNA2D4,CACNB2,CACNG8,CAV1,CAV2,GNA14,GNA15,GNAO1,GNAZ,GNG11,KCNJ3,KCNJ5,PAK1,PIK3CG,PRKCE,PRKCG,PRKD1,RAP2B
Trehalose Degradation II (Trehalase)	0.0316228		50	GCK,HK2,HK3
Urea Cycle	0.0316228		50	ARG2,ASS1,CPS1
Role of JAK family kinases in IL-6-type Cytokine Signaling	0.0338844		28	IL6,JAK2,MAPK10,OSM,SOCS1,SOCS3,STAT1
Estrogen Receptor Signaling	0.0338844	-1.38675	16.5	ADCY1,ADCY4,ADCY5,ADCY8,ADCY9,ARG2,CACNA1D,CAV1,CDKN1A,ESR2,FOXO6,GNA14,GNA15,GNAO1,GNAZ,GNG11,HIF1A,IGF1,IGF1R,IGF2,JAK2,MDK,MMP12,MMP13,MMP14,MMP19,MMP2,MMP25,MMP28,MYL3,MYL4,MYL7,MYL9,NFKB2,NOTUM,PAK1,PDGFC,PGR,PIK3C2G,PIK3CG,PIK3R5,PLCB4,PLCE1,PRKAG3,PRKCE,PRKCG,PRKD1,RAP2B,SHE,SOD2,TRIM63,VEGFA,VEGFD
Superpathway of Citrulline Metabolism	0.0346737	0.447214	33.3	ARG2,ASS1,CPS1,LOC102724788/PRODH,NOS2
Sertoli Cell-Sertoli Cell Junction Signaling	0.0389045		17.6	A2M,ACTA2,ACTC1,ACTG2,ACTN2,CLDN10,CLDN15,CLDN4,CLDN5,CLDN8,GUCY1A2,ITGAL,ITGB2,JUP,MAP3K6,MAPK10,NOS2,PRKG1,PRKG2,RAB8B,RAP2B,SORBS1,SPTA1,SPTB,TGFBR3,TNF,TUBA1C,TUBA8,TUBB1,TUBB3,TUBB4A,VCL,WAS
Apelin Cardiomyocyte Signaling Pathway	0.0398107	-2.9824	19.6	APLNR,ATP2A3,HIF1A,MAPK10,MAPK15,MYL3,MYL4,MYL7,MYL9,NOTUM,PIK3C2G,PIK3CG,PIK3R5,PLCB4,PLCE1,PRKCE,PRKCG,PRKD1,SLC9A2
PCP pathway	0.0398107	-2.49615	21.7	EFNB1,FZD2,FZD4,LGR4,MAPK10,PRICKLE1,WNT10B,WNT2,WNT2B,WNT3A,WNT6,WNT7A,WNT9A
PPARα/RXRα Activation	0.040738	-2.29366	17.6	ACVR1C,ACVR2B,ADCY1,ADCY4,ADCY5,ADCY8,ADCY9,ADIPOQ,APOA1,BCL3,BMPR2,CD36,CHD5,GNA14,GNA15,IKBKE,IL18RAP,IL1B,IL1R2,IL6,IRS1,JAK2,NFKB2,NFKBID,NFKBIE,NOTUM,PLCB4,PLCE1,PPARA,PRKAG3,RAP2B,TGFBR3
RhoGDI Signaling	0.040738	3.12772	17.6	ACTA2,ACTC1,ACTG2,ARHGDIB,ARHGDIG,ARHGEF10,ARHGEF12,ARHGEF15,ARHGEF19,CD44,CDH13,CDH16,CDH17,CDH2,CDH22,CDH5,ESR2,GNA14,GNA15,GNAO1,GNAZ,GNG11,ITGAL,ITGB2,MYL3,MYL4,MYL7,MYL9,PAK1,RAC2,RAC3,RND2
Ethanol Degradation II	0.0416869	-1.88982	26.9	ACSL1,ACSS2,ACSS3,ADH7,ALDH1A1,ALDH2,ALDH3A1
Aryl Hydrocarbon Receptor Signaling	0.0416869	0.534522	18.4	AHRR,ALDH1A1,ALDH2,ALDH3A1,ALDH5A1,CCNA2,CCNE1,CDKN1A,CTSD,CYP1B1,ESR2,FASLG,GSTA3,GSTK1,GSTM2,GSTM5,GSTP1,HSPB1,IL1A,IL1B,IL6,NFKB2,RBL1,TNF,TP73
Ethanol Degradation IV	0.0446684	-1.63299	28.6	ACSL1,ACSS2,ACSS3,ALDH1A1,ALDH2,ALDH3A1
Sphingosine-1-phosphate Signaling	0.0446684	0	18.9	ACER2,ADCY1,ADCY4,ADCY5,ADCY8,ADCY9,CASP1,CASP4,CASQ1,NOTUM,PDGFC,PDGFRA,PIK3C2G,PIK3CG,PIK3R5,PLCB4,PLCE1,RAC2,RAC3,RND2,SPHK1
Role of JAK2 in Hormone-like Cytokine Signaling	0.0457088		25	IRS1,JAK2,PTPN6,SH2B2,SIRPA,SOCS1,SOCS3,STAT1
Paxillin Signaling	0.0457088	-1.1547	19	ACTA2,ACTC1,ACTG2,ACTN2,ITGA2B,ITGA8,ITGAE,ITGAL,ITGAX,ITGB2,ITGB7,ITGB8,MAPK10,PAK1,PIK3C2G,PIK3CG,PIK3R5,RAP2B,TLN2,VCL
Adenine and Adenosine Salvage I	0.0457088		66.7	LACC1,PNP
Guanine and Guanosine Salvage I	0.0457088		66.7	LACC1,PNP
Thyroid Hormone Biosynthesis	0.0457088			CTSD,IYD
Extrinsic Prothrombin Activation Pathway	0.0457088			F10,F5,FGA,FGG,THBD
Estrogen Biosynthesis	0.047863	-2.33333		CYP1B1,CYP2A6 (includes others),CYP2B6,CYP2E1,CYP2F1,CYP2S1,CYP3A7,CYP4B1,CYP4F8
BEX2 Signaling Pathway	0.047863	0.258199		BAK1,BEX1,CDH2,CDKN1A,HIF1A,LGALS1,MAP2,MAPK10,MMP2,NFKB2,NGFR,PDGFC,PPP2R2B,VEGFA,VEGFD
p38 MAPK Signaling	0.047863	3.44124		DUSP1,FASLG,HSPB1,IL18RAP,IL1A,IL1B,IL1R2,IL1RN,IRAK3,MAPT,MEF2B,PLA2G2D,PLA2G4A,PLA2G4B,PLA2G4C,PLA2G5,RPS6KA6,STAT1,TIFA,TNF,TNFRSF1B
