# Supplementary material for: Depletion of PD-1 or PD-L1 did not affect the mortality of mice infected with Mycobacterium avium
Source: Sci Rep. 2021 Sep 9;11:18008. doi: 10.1038/s41598-021-97391-4 (PMC8429769; doi:10.1038/s41598-021-97391-4)
Supplement: Supplementary file 8 — Supplementary Table 3. [file 41598_2021_97391_MOESM8_ESM.xlsx]

## Sheet: PD-1 KO i vs WT i
Name	Fold change	FDR p-value
Gm28635	49.3	0.000326
Ighv2-6-8	13.65	0.03
Mrgpra2b	7.8	0.02
Gypa	6.44	0.00046
Slc4a1	5.61	5.69e-10
Tmc3	4.71	0.02
Itgad	4.04	0.000442
Ppbp	3.57	1.13e-06
Spta1	3.3	0.02
Slc6a4	3.09	0.02
Tox	2.85	3.12e-12
Tcrg-C2	2.82	7.75e-05
Angptl4	2.71	9.19e-05
Gp1ba	2.65	0.01
S100a8	2.57	8.18e-05
Apol11b	2.55	2.44e-07
Sprn	2.5	0.03
Tarm1	2.43	0.03
Gdpd2	2.34	0.000442
Gzmk	2.34	0.000841
Ccl3	2.32	9.58e-05
Tubb1	2.24	0.02
S100a9	2.23	0.00244
Itga2b	2.15	0.02
Cd177	2.12	5.25e-07
Pdcd1	2.11	0.000475
Cxcl2	2.11	0.01
Tigit	2.1	0.000245
Lag3	2.04	2.05e-09
Slc1a2	1.97	2.59e-07
Clca3a1	1.92	0.00709
Gm26778	1.92	0.00774
Gpr84	1.9	0.02
Ccl4	1.88	0.03
Nnt	1.85	1.86e-06
Wdfy1	1.83	5.19e-10
Ntrk2	1.83	0.003
Clec4e	1.77	1.07e-06
Cxcl13	1.74	0.000346
Gm15832	1.74	0.01
Gm15922	1.72	0.04
Saa3	1.7	0.02
Smpdl3b	1.69	0.000887
Orm1	1.68	0.01
Inhba	1.68	0.00297
Il1a	1.66	0.04
F10	1.65	0.01
Cd3g	1.65	1.12e-05
Arg2	1.65	0.04
Lcn2	1.63	0.01
Kif26b	1.63	0.00796
Ccl5	1.62	2.89e-05
AA467197	1.62	1.61e-06
Wfdc17	1.6	0.000376
Adora1	1.6	0.02
Gm45140	1.6	0.01
Cfb	1.59	0.04
Fpr2	1.59	0.00244
Olr1	1.58	0.02
BC048546	1.57	0.02
Lox	1.57	1.08e-05
Igf2bp2	1.55	0.03
Fcgr4	1.54	1.08e-05
Il1rn	1.54	0.002
Vnn1	1.53	0.000148
Cd33	1.53	0.000887
Muc16	1.53	0.00204
Mat1a	1.53	0.02
Nkg7	1.53	0.01
Ccl9	1.52	0.01
Hcar2	1.52	0.00853
Igsf6	1.5	0.000113
Slc7a11	1.48	0.00762
Emilin2	1.47	0.04
Slc7a2	1.47	0.05
Clec4n	1.47	0.00978
Itgam_1	1.45	0.000142
Cd1d1	1.44	0.04
Plin2	1.44	0.000834
Ms4a6d	1.43	0.00314
Acsl1	1.43	0.000546
Clec5a	1.43	0.00615
Lilrb4a	1.42	0.00058
Plekhn1	1.42	0.04
Gda	1.41	0.000641
Tnf	1.41	0.03
Tmeff1	1.41	0.02
Cd3e	1.41	0.00475
Oas3	1.4	0.00427
Ptges	1.4	0.00704
Cpt1a	1.4	0.00151
Cd68	1.4	0.00102
Slc2a3	1.4	0.04
Cd302	1.39	0.00903
Cd300lf	1.39	0.00388
Clec4d	1.39	0.03
Clmp	1.38	0.00658
Acod1	1.38	0.00256
Fbxl5	1.38	0.00237
Pdpn	1.37	0.00295
Cep85	1.37	0.02
Pla2g7	1.36	0.00352
Lcp2	1.35	0.008
Itgb3	1.35	0.03
Rsad2	1.34	0.04
Grina	1.34	0.00914
Naip2	1.32	0.03
Sod2	1.3	0.03
Slc25a37	1.3	0.04
Alas1	1.3	0.03
AW112010	1.29	0.04
Rab27a	1.24	0.01
Esd	1.23	0.02
Gab2	1.22	0.03
Mertk	1.22	0.04
Hyou1	-1.22	0.01
Spcs2	-1.23	0.03
Pdia4	-1.3	0.03
Man1a	-1.31	0.02
Txndc11	-1.32	0.04
Mid1ip1	-1.32	0.03
Tppp3	-1.33	0.03
Cd22	-1.33	0.02
Swap70	-1.33	0.02
Mme	-1.34	0.03
Btla	-1.35	0.03
Glcci1	-1.35	0.00046
Ltb	-1.37	0.03
Ebf1	-1.37	0.02
Fdps	-1.39	0.03
Des	-1.4	0.0035
Xbp1	-1.41	0.000571
Shmt2	-1.42	0.03
Cyb561a3	-1.42	0.02
Ltbp4	-1.42	0.000326
Rmdn3	-1.44	0.02
Stoml1	-1.44	0.02
B3gnt5	-1.45	0.01
Satb1	-1.46	0.0024
1190002N15Rik	-1.46	0.000987
Sbk1	-1.47	0.03
Gm20696	-1.48	0.00942
Spib	-1.5	0.000571
Ralgps2	-1.51	0.00285
Sdf2l1	-1.51	0.00613
Trim7	-1.52	0.01
Ccr7	-1.53	0.00884
H2-Ob	-1.53	6.03e-05
Ltf	-1.54	0.02
Snhg20	-1.56	0.03
Creld2	-1.57	5.38e-05
Cmah	-1.57	0.03
Txndc5	-1.58	0.00211
Bcl11a	-1.6	0.000329
Slpi	-1.61	0.03
Pcolce2	-1.61	0.00884
Clec11a	-1.65	0.04
Ighv1-39	-1.66	0.02
Inmt	-1.67	0.02
Ms4a1	-1.68	4.45e-07
Cacna1e	-1.68	0.00699
Bank1	-1.73	0.000326
Cd79a	-1.75	9.79e-07
Pax5	-1.78	4.88e-05
Siglecg	-1.8	8.01e-07
Blk	-1.81	0.00372
Cd19	-1.81	6.46e-09
Fcmr	-1.81	8.23e-05
Chst3	-1.82	1.86e-06
Tnxb	-1.82	6.03e-05
Irf4	-1.82	0.00388
Igkv15-103	-1.83	0.04
F730311O21Rik	-1.87	0.000413
Ighv1-82	-1.87	0.000546
Ly6c2	-1.87	0.000239
Tnfrsf13c	-1.87	0.00203
Ly6d	-1.88	2.33e-06
Cr2	-1.91	1.68e-05
RP24-286J21.7	-1.91	1.27e-06
Cd79b	-1.92	6.37e-11
Pou2af1	-1.94	0.00368
Iglc2	-1.94	0.02
Ighd	-1.95	1.07e-05
Igkv10-96	-1.99	0.02
Igkv5-43	-1.99	0.04
Ighv1-75	-2.01	0.04
Igkv12-41	-2.04	0.02
Ffar1	-2.05	0.02
Camk2b	-2.08	0.00704
Lrat	-2.13	0.02
Ighv9-3	-2.15	0.00151
Cacna1h	-2.18	0.01
Cdh16	-2.25	0.02
Igkv10-94	-2.28	0.04
Igkv4-53	-2.31	0.02
Mzb1	-2.34	2.11e-05
Igkc	-2.44	0.02
Cacna1i	-2.49	4.97e-05
Klrb1c	-2.51	0.01
Ighv1-19	-2.52	0.00871
Igkv4-91	-2.53	0.04
Ighv7-1	-2.53	0.03
Jchain	-2.57	0.01
Ighg2c	-2.57	0.00517
Igkv9-120	-2.57	0.00682
Igkv17-127	-2.62	1.72e-05
Ighg2b	-2.63	0.01
Gm43291	-2.64	0.01
Ighv1-55	-2.67	5.14e-05
Ighv1-7	-2.67	0.00959
Gm43388	-2.71	0.03
Igkv1-110	-2.82	0.00029
Gm45351	-2.9	0.02
Ighv1-9	-2.93	0.00436
Ighv1-72	-2.99	1.07e-06
Ighv9-2	-3.01	0.03
Eaf2	-3.01	0.00905
Igkv3-12	-3.05	8.18e-05
Gm11672	-3.05	0.05
Ighv5-17	-3.13	5.06e-06
Igkv1-135	-3.14	0.000468
Igkv5-48	-3.15	0.00935
Igkv6-20	-3.16	1.03e-09
Camk2a	-3.18	0.01
Iglv1	-3.19	0.000245
Igkv4-61	-3.25	0.000855
Igkv4-86	-3.26	0.00517
Igkv3-4	-3.31	0.02
Igkv6-17	-3.34	0.00901
Ighv1-69	-3.36	0.000116
Ighv1-64	-3.37	2.33e-07
Igkv8-21	-3.41	0.01
Igkv6-23	-3.48	2.99e-08
Ighv1-42	-3.53	0.000446
Alb	-3.6	0.02
Igkv4-59	-3.61	0.00081
Igkv12-98	-3.65	0.000228
E330020D12Rik	-3.66	0.02
Igkv8-27	-3.78	0.000252
Igkv13-84	-3.81	0.000601
Ighv1-26	-3.9	0.000374
Ighv8-8	-3.94	4.45e-07
Igkv4-80	-3.94	2.67e-05
Igkv1-88	-3.96	0.00405
Iglc1	-4.12	7.47e-06
Ighm	-4.17	0.00242
Ighv1-22	-4.4	8.53e-07
Ighv1-61	-4.43	0.000555
Igkv12-46	-4.5	7.38e-07
Ighv2-9-1	-4.53	0.000369
Ighv1-54	-4.54	2.33e-06
Ighv1-80	-4.69	0.00143
Igkv4-68	-4.76	0.00107
Igkv1-133	-4.98	0.00307
Igkv3-2	-5.02	4.53e-07
Igkv4-55	-5.1	0.000913
Ighv1-15	-5.1	3.01e-07
Ighv1-66	-5.14	6.17e-06
Igkv5-39	-5.26	0
Igkv8-30	-5.45	2.15e-08
Ighv1-50	-5.58	1.3e-07
Ighv14-2	-5.67	0
Igkv16-104	-5.75	0.002
Ighv1-81	-5.82	3.47e-12
Ighv1-34	-6.04	1.31e-10
Ighg3	-6.26	0.000176
Ighv1-20	-6.42	0.000141
Igkv4-63	-6.94	0.00369
Igkv4-62	-7.09	0.04
Igkv6-15	-7.38	6.69e-12
Ighv10-3	-8.37	0
Igkv4-74	-8.99	1.39e-05
Igkv4-90	-9.34	0.03
Igkv4-70	-9.51	5.14e-05
Ighv1-52	-10	1.95e-12
Ighv1-74	-11.14	1.45e-10
Igkv7-33	-12.49	0.03
Ighv1-31	-16.65	6.41e-06
Igkv12-38	-24.48	1.27e-07
Fam205a4	-36.01	0.00682
Gm13304	-538.26	0.01

## Sheet: PD-L1 KO i vs WT i
Name	Fold change	FDR p-value
Rps12	528.98	0.01
Gm6563	357.17	0.04
Gm28635	49.53	0.000311
Gm20594	33.65	2.04e-05
Gm20463	13.19	0.03
Dbp	3.16	0.02
Gm21092	3.06	0.01
Tcrg-C2	2.87	0.000176
Gzmk	2.65	0.000132
Tox	2.63	4.33e-09
4930562F07Rik	2.55	0.04
Pdcd1	2.54	6.57e-06
Ccl3	2.52	3.36e-05
Ccl4	2.37	0.0005
Olfr109	2.33	0.00411
mt-Nd2	2.18	0.000465
Eomes	2.16	0.02
mt-Atp8	2.1	2.97e-06
Penk	1.99	0.04
Gm45062	1.96	0.03
Olfr56	1.96	8.9e-06
mt-Nd6	1.95	8.9e-06
mt-Nd4	1.92	0.00208
Ccl5	1.91	1.59e-09
Gm26870	1.89	0.04
Fst	1.89	0.03
Lag3	1.86	8.33e-06
Ido1	1.86	0.00319
Adnp	1.82	5.4e-06
Map2	1.81	4.65e-05
Gm45234	1.79	0.01
Cd8b1	1.79	0.00776
Nsrp1	1.78	0.02
Cd8a	1.75	1.88e-07
Cd3g	1.74	3.81e-06
Muc4	1.73	3.17e-05
mt-Nd5	1.72	0.02
Slfn9	1.72	0.000338
Ubd	1.72	0.000656
Retnla	1.71	0.02
Ifi206	1.7	0.000311
mt-Cytb	1.67	0.03
Ptgs2	1.65	0.000542
mt-Nd1	1.65	0.03
Clec4e	1.65	7.59e-05
Cenpf	1.65	0.0012
Ifi207	1.64	0.000892
Cxcl9	1.63	0.00854
Mefv	1.63	0.03
Ide	1.61	7.54e-05
Sh2d2a	1.61	0.000244
mt-Nd3	1.61	0.00568
Kif26b	1.6	0.02
Ifit1bl1	1.59	0.01
Gbp5	1.58	0.02
Muc16	1.56	0.00198
Pigr	1.55	0.02
Cxcl13	1.55	0.02
Nkg7	1.55	0.01
Ifi204	1.55	7.65e-05
Tnfrsf9	1.55	0.00506
Lilrb4a	1.55	6.99e-06
Slfn1	1.54	0.01
Cd3e	1.54	0.000183
mt-Nd4l	1.53	0.02
Il1rn	1.52	0.0053
Cenpe	1.52	0.0063
Gng5	1.52	0.00019
Parm1	1.51	0.00101
9930111J21Rik2	1.5	0.00158
Ifi211	1.5	0.004
Ms4a4b	1.5	0.000203
Ifi213	1.49	0.00112
Msr1	1.49	0.000436
Ifit2	1.49	0.000142
Igsf6	1.48	0.000546
Chl1	1.48	0.04
Ifi44	1.47	0.03
Themis	1.46	0.04
Nampt	1.46	8.82e-05
Ifit1	1.46	0.00147
AW112010	1.46	8.14e-05
Slc7a11	1.45	0.01
F830016B08Rik	1.45	9.66e-05
Acod1	1.45	0.000286
Tmod2	1.45	0.00119
Ms4a6d	1.44	0.00549
Ifi205	1.44	0.00288
Mki67	1.43	0.000316
Il18bp	1.43	0.00108
Ifi209	1.43	0.00249
Il15ra	1.43	0.01
Pnn	1.42	0.02
Ifit3	1.41	0.00119
Casp4	1.41	0.01
March1	1.41	0.00285
Ankrd12	1.41	0.00228
Zbp1	1.4	0.00152
Filip1l	1.4	0.00261
Gda	1.4	0.00158
AI504432	1.4	0.01
Lcp2	1.39	0.00301
Trim5	1.39	0.03
Casp8ap2	1.39	0.02
Zfp800	1.39	0.02
Hif1a	1.38	0.00148
Lox	1.38	0.02
Gm4951	1.38	0.00393
Fxyd5	1.38	0.00495
Pla2g4a	1.37	0.02
Sfrp1	1.37	0.02
Ifi203	1.37	0.00316
Lair1	1.37	0.00956
Slu7	1.37	0.04
Dnajc8	1.37	0.000455
2810474O19Rik	1.37	0.00383
Ms4a6b	1.36	0.01
Fcgr2b	1.36	0.00729
Pstpip1	1.36	0.04
Pirb	1.36	0.00671
Thoc2	1.36	0.00992
Fyb	1.36	0.00693
Nfe2l2	1.35	6.68e-06
Pla2g7	1.35	0.00616
Btaf1	1.35	0.01
Lgals1	1.34	0.03
Ccar1	1.34	0.04
Malt1	1.34	0.01
Clec7a	1.34	0.00858
Nab1	1.34	0.02
Wac	1.33	0.03
Fcer1g	1.33	0.02
Bclaf1	1.32	0.02
Pdpn	1.31	0.03
Oasl2	1.31	0.03
Muc1	1.31	0.02
Mndal	1.31	0.04
Cep170	1.31	0.05
Clec12a	1.31	0.05
Serpinb9	1.31	0.02
Acsl1	1.3	0.04
Rbm25	1.3	0.04
S100a11	1.3	0.04
Plek	1.3	0.03
Slfn5	1.29	0.04
Gbp9	1.29	0.04
Tnfsf10	1.28	0.05
Herc6	1.27	0.01
Eif2ak2	1.26	0.02
Dtx3l	1.22	0.01
Akap9	1.2	0.04
Trf	-1.24	0.00813
Rpl35a	-1.24	0.03
Spcs2	-1.26	0.02
Hyou1	-1.28	0.00118
Mgat1	-1.28	0.0075
Rpl9	-1.29	0.05
Ptrf	-1.29	0.04
Pltp	-1.3	0.05
Rplp2	-1.32	0.03
Coro1a	-1.32	0.02
Rps20	-1.32	0.02
Rpl8	-1.32	0.02
Rps2	-1.33	0.02
Chchd2	-1.34	0.03
Slc39a7	-1.35	0.03
Rps27a	-1.35	0.00865
Ncln	-1.35	0.04
Acaa1a	-1.35	0.03
Nbl1	-1.35	0.02
Rps21	-1.35	0.01
Rpl13	-1.36	0.0053
Mid1ip1	-1.36	0.02
Notch3	-1.37	0.02
Txndc11	-1.37	0.02
Rnh1	-1.37	0.00956
Pdlim2	-1.37	0.02
Oaz1	-1.37	0.00683
Vars	-1.37	0.00826
Pink1	-1.37	0.02
Megf8	-1.37	0.04
Hist1h1c	-1.38	0.00329
Edem1	-1.38	0.0021
Crip1	-1.39	0.00809
Ahnak2	-1.4	0.00316
Atp2a3	-1.4	0.00201
Edem2	-1.4	0.00946
Hist1h4c	-1.42	0.00715
Rplp1	-1.42	0.000381
Des	-1.43	0.00452
Hist2h3b	-1.43	0.02
Lrrc47	-1.44	0.03
Cygb	-1.45	0.04
Mpc2	-1.46	0.03
Ruvbl2	-1.47	0.03
Hist1h3e	-1.47	0.0066
Ckap4	-1.47	0.01
Cpeb2	-1.47	0.00535
Pck2	-1.49	0.01
Cd79b	-1.49	0.00152
Jund	-1.5	0.01
Fgfr3	-1.51	0.01
B3gat3	-1.51	0.05
Xbp1	-1.52	1.12e-05
Fbln1	-1.53	0.05
Rps14	-1.53	5.9e-06
Snhg4	-1.56	0.0026
Sdf2l1	-1.56	0.00583
Hist1h4h	-1.57	0.00374
Cebpa	-1.57	3.22e-05
Tppp3	-1.58	1.86e-05
Ltbp4	-1.59	7.14e-07
Bet1l	-1.59	0.03
Megf6	-1.6	0.00201
Hist2h4	-1.6	0.00649
Pcolce2	-1.61	0.02
Rabac1	-1.64	3.44e-05
Gm20716	-1.66	0.01
Txndc5	-1.66	0.000379
Rpl37a	-1.67	0.000135
Clec3b	-1.68	0.03
Creld2	-1.69	1.37e-05
Atp5e	-1.7	0.00547
Spon2	-1.73	0.02
Pou2af1	-1.73	0.04
Gm17300	-1.73	3.22e-05
Gsn	-1.74	0.00285
Ighv1-39	-1.76	0.01
Ndufa2	-1.77	0.00916
Dpm3	-1.79	0.03
Nr2f6	-1.8	0.000987
Hist1h4m	-1.85	0.00174
Arhgef25	-1.89	0.03
Igfbp6	-1.89	0.00158
C7	-1.92	0.00849
Rn18s-rs5	-1.95	0.000499
Chst1	-1.97	0.00671
Ighv8-12	-1.98	0.04
Iglc2	-2.03	0.01
Snhg20	-2.05	6e-05
Ly6c2	-2.07	1.37e-05
Inmt	-2.15	3.86e-05
Dpep1	-2.15	0.00152
Iglc3	-2.22	0.02
Gm26917	-2.27	0.00124
Igkv10-94	-2.33	0.04
Igkv1-117	-2.42	0.001
Igkv4-57	-2.44	0.03
Igkv6-23	-2.5	0.000338
Igkv3-12	-2.53	0.00729
Ighv1-69	-2.56	0.02
Ighg2b	-2.64	0.00854
Ighv1-72	-2.65	7.8e-05
Mzb1	-2.72	1.45e-06
Ighv1-55	-2.77	4.03e-05
Igkv6-20	-2.81	2.21e-06
Igkc	-2.85	0.0012
Ighg1	-2.87	0.03
Ighv1-19	-2.89	0.00218
Ighv1-18	-2.9	0.02
Iglc1	-2.92	0.00285
Iglv2	-2.97	0.000278
Igkv4-91	-3.08	0.00884
Igkv4-59	-3.09	0.0075
Igkv8-24	-3.15	0.04
Ighv6-6	-3.25	0.00941
Igkv12-46	-3.3	0.000434
Ighv1-75	-3.32	4.85e-05
Igkv10-96	-3.36	2.47e-07
Igkv4-50	-3.37	0.00889
Igkv19-93	-3.47	0.000311
Iglv1	-3.47	4.9e-05
Slpi	-3.47	0
Ighv9-3	-3.5	3.26e-08
Ighv8-8	-3.53	2.17e-05
Ighg3	-3.53	0.04
Igkv3-2	-3.54	0.000311
Sprr2a2	-3.57	0.01
Igkv8-30	-3.6	0.000157
Prg2	-3.6	0.00602
Ighv9-2	-3.69	0.04
Ighg2c	-3.72	4.03e-06
Igkv4-53	-3.73	5.62e-05
Ighv1-78	-3.75	0.00198
Ighv1-42	-3.76	0.000913
Cacna1h	-3.83	2.15e-06
Ighv1-50	-3.85	0.000203
Igkv1-110	-3.89	4.7e-07
Igkv4-68	-3.89	0.00991
Jchain	-4	3.52e-06
Ccdc142	-4.1	0.05
Ighv1-58	-4.23	0.01
Ighv1-4	-4.27	0.03
Igkv4-55	-4.27	0.00657
Igkv5-43	-4.38	2.3e-09
Ighv5-12	-4.52	0.000481
Igkv4-57-1	-4.59	0.00626
Igkv14-100	-4.65	0.02
Ighv5-9	-4.65	0.02
Ighv14-3	-4.73	0.000742
Igkv5-39	-4.77	1.59e-09
Ighv1-64	-4.78	1.98e-11
Igkv4-61	-4.96	2.99e-05
Igkv4-86	-4.98	0.000219
Igha	-5	1.37e-07
Ighv5-17	-5.02	2.3e-09
Ighv1-82	-5.15	0
Igkv12-44	-5.15	1.25e-09
Ighv1-26	-5.18	4.92e-06
Igkv1-135	-5.3	4.58e-08
Ighv1-59	-5.31	8.85e-06
Igkv5-48	-5.38	1.26e-05
Ighv2-6	-5.49	0.00435
Igkv4-80	-5.56	4.68e-05
Igkv6-15	-5.59	3.05e-08
Ighv1-80	-5.78	0.000154
Igkv5-45	-5.83	0.01
Ighv2-9-1	-5.99	0.000132
Igkv8-27	-6.05	1.16e-06
Ighv1-85	-6.12	0.000647
Igkv6-17	-6.16	5.28e-06
Ighv1-5	-6.17	0.000135
Ighv1-12	-6.32	0.00269
Igkv12-98	-6.53	6.53e-05
Igkv8-21	-6.96	3.22e-05
Ighv1-34	-7	3.26e-08
Igkv14-111	-7.03	4.45e-09
Ighv1-81	-7.49	0
Ighv1-22	-7.52	5.04e-10
Ighv1-15	-7.53	7.41e-09
Igkv8-28	-7.93	9.68e-07
Ighv5-4	-8.04	0.00227
Igkv12-41	-8.33	3.72e-13
Ighv1-76	-8.91	8.22e-09
Ighv10-3	-8.92	0
Igkv4-62	-10.26	0.04
Igkv16-104	-10.82	2.4e-06
Igkv17-127	-10.95	0
Ighv1-66	-11.41	1.91e-11
Ighv1-54	-11.72	1.53e-09
Ighv14-2	-11.86	0
Igkv13-84	-12.22	2.96e-07
Ighv1-74	-12.37	3.12e-09
Ighv1-52	-12.47	6.5e-13
Ighv9-4	-12.9	0.00201
Igkv4-63	-14.48	2.03e-05
Igkv1-133	-15.28	0.01
Gm27029	-16.61	0.00958
Igkv12-38	-18.48	6e-05
Ighv1-20	-24.74	7.14e-05
Ighv14-1	-25.3	8.89e-05
Gm13304	-115.74	0.00288
