# Supplementary material for: Depletion of PD-1 or PD-L1 did not affect the mortality of mice infected with Mycobacterium avium
Source: Sci Rep. 2021 Sep 9;11:18008. doi: 10.1038/s41598-021-97391-4 (PMC8429769; doi:10.1038/s41598-021-97391-4)
Supplement: Supplementary file 9 — Supplementary Table 4. [file 41598_2021_97391_MOESM9_ESM.xlsx]

## Sheet: PD-1 KO i vs WT i
Ingenuity Canonical Pathways	p-value	zScore	% genes	Molecules
Communication between Innate and Adaptive Immune Cells	2.51189e-13		17.6	CCL3L3,CCL4,CCL5,Ccl9,CCR7,CD79A,CD79B,Ighg2b,IGHM,IL1A,IL1RN,TNF,TNFRSF13C
Granulocyte Adhesion and Diapedesis	4.0738e-09		8.33	CCL21,CCL3L3,CCL4,CCL5,Ccl9,CXCL13,CXCL3,FPR2,IL1A,IL1RN,ITGB3,Ppbp,TNF
Altered T Cell and B Cell Signaling in Rheumatoid Arthritis	6.76083e-09		12.2	CCL21,CD79A,CD79B,CXCL13,HLA-DOB,IL1A,IL1RN,LTB,TNF,TNFRSF13C
B Cell Development	7.24436e-09		25	CD19,CD79A,CD79B,HLA-DOB,Ighd,Ighg2b,IGHM
Primary Immunodeficiency Signaling	1.23027e-07		17.1	CD19,CD3E,CD79A,Ighd,Ighg2b,IGHM,TNFRSF13C
Systemic Lupus Erythematosus Signaling	1.94984e-07		6.67	CD22,CD3E,CD3G,CD79A,CD79B,FCGR3A/FCGR3B,Ighg2b,IGHM,IL1A,IL1RN,TNF,TNFRSF13C
Differential Regulation of Cytokine Production in Intestinal Epithelial Cells by IL-17A and IL-17F	4.57088e-07		29.4	CCL4,CCL5,IL1A,LCN2,TNF
Agranulocyte Adhesion and Diapedesis	7.24436e-07		6.59	CCL21,CCL3L3,CCL4,CCL5,Ccl9,CXCL13,CXCL3,IL1A,IL1RN,Ppbp,TNF
B Cell Receptor Signaling	1.14815e-06	-1.88982	6.29	CAMK2A,CAMK2B,CD19,CD22,CD79A,CD79B,EBF1,GAB2,Ighg2b,IGHM,PAX5
Hematopoiesis from Pluripotent Stem Cells	1.38038e-06		16.2	CD3E,CD3G,Ighd,Ighg2b,IGHM,IL1A
Role of Hypercytokinemia/hyperchemokinemia in the Pathogenesis of Influenza	6.60693e-06		17.9	CCL4,CCL5,IL1A,IL1RN,TNF
PKCθ Signaling in T Lymphocytes	1.44544e-05	0	6.08	CACNA1E,CACNA1H,CACNA1I,CAMK2A,CAMK2B,CD3E,CD3G,HLA-DOB,LCP2
Dendritic Cell Maturation	2.5704e-05	0.333333	5.66	CCR7,CD1D,FCGR3A/FCGR3B,HLA-DOB,Ighg2b,IL1A,IL1RN,LTB,TNF
CCR5 Signaling in Macrophages	2.75423e-05		7.78	CACNA1E,CACNA1H,CACNA1I,CCL4,CCL5,CD3E,CD3G
Systemic Lupus Erythematosus In B Cell Signaling Pathway	2.95121e-05	-1.50756	4.47	CD19,CD22,CD79A,CD79B,IGHM,IL1A,LILRB4,LTB,PDCD1,TNF,TNFRSF13C
Role of IL-17A in Psoriasis	4.89779e-05		37.5	CXCL3,S100A8,S100A9
iCOS-iCOSL Signaling in T Helper Cells	6.91831e-05	-0.447214	6.73	CAMK2A,CAMK2B,CD3E,CD3G,GAB2,HLA-DOB,LCP2
IL-7 Signaling Pathway	0.000102329	-2.44949	7.79	EBF1,Ighd,Ighg2b,Ighg2c,IGHM,PAX5
PI3K Signaling in B Lymphocytes	0.000363078	-2.23607	5.15	BLK,CAMK2A,CAMK2B,CD19,CD79A,CD79B,CR2
Differential Regulation of Cytokine Production in Macrophages and T Helper Cells by IL-17A and IL-17F	0.000371535		20	CCL4,CCL5,TNF
Graft-versus-Host Disease Signaling	0.000489779		10.5	HLA-DOB,IL1A,IL1RN,TNF
Crosstalk between Dendritic Cells and Natural Killer Cells	0.000549541	-1.34164	7.25	CAMK2A,CAMK2B,CCR7,LTB,TNF
LXR/RXR Activation	0.000707946	-1.63299	5.45	ALB,ARG2,IL1A,IL1RN,S100A8,TNF
Atherosclerosis Signaling	0.000812831		5.31	ALB,IL1A,IL1RN,PLA2G7,S100A8,TNF
FcγRIIB Signaling in B Lymphocytes	0.000812831		6.67	CACNA1E,CACNA1H,CACNA1I,CD79A,CD79B
Acute Phase Response Signaling	0.00123027	2.44949	4.19	ALB,CFB,IL1A,IL1RN,Saa3,SOD2,TNF
Pathogenesis of Multiple Sclerosis	0.00138038		33.3	CCL4,CCL5
Role of NFAT in Regulation of the Immune Response	0.00141254	0.377964	4.09	CD3E,CD3G,CD79A,CD79B,FCGR3A/FCGR3B,HLA-DOB,LCP2
Role of Pattern Recognition Receptors in Recognition of Bacteria and Viruses	0.0025704		4.26	CCL5,CLEC6A,IL1A,LTB,OAS3,TNF
Role of Macrophages, Fibroblasts and Endothelial Cells in Rheumatoid Arthritis	0.00275423		2.99	CAMK2A,CAMK2B,CCL5,FCGR3A/FCGR3B,Ighg2b,IL1A,IL1RN,LTB,TNF
Airway Pathology in Chronic Obstructive Pulmonary Disease	0.00354813		4.76	CXCL3,IL1A,LCN2,LTB,TNF
LPS/IL-1 Mediated Inhibition of RXR Function	0.00380189		3.43	ACSL1,ALAS1,CHST3,CPT1A,IL1A,IL1RN,TNF
IL-10 Signaling	0.00389045		6.06	ARG2,IL1A,IL1RN,TNF
Role of Lipids/Lipid Rafts in the Pathogenesis of Influenza	0.00489779		18.2	FDPS,RSAD2
Caveolar-mediated Endocytosis Signaling	0.00501187		5.63	ALB,ITGA2B,ITGAD,ITGB3
Role of Cytokines in Mediating Communication between Immune Cells	0.00549541		8.11	IL1A,IL1RN,TNF
Chemokine Signaling	0.0060256	0	5.33	CAMK2A,CAMK2B,CCL4,CCL5
nNOS Signaling in Skeletal Muscle Cells	0.00676083		7.5	CACNA1E,CACNA1H,CACNA1I
Reelin Signaling in Neurons	0.00776247	-0.447214	3.97	BLK,CAMK2A,CAMK2B,GRINA,ITGB3
Insulin Secretion Signaling Pathway	0.00794328	-1.88982	2.99	CACNA1E,CACNA1H,CAMK2A,CAMK2B,FFAR1,SLC2A3,SPCS2
Hepatic Fibrosis / Hepatic Stellate Cell Activation	0.00812831		3.35	CCL21,CCL5,CCR7,CXCL3,IL1A,TNF
Opioid Signaling Pathway	0.00870964	-1.88982	2.94	BLK,CACNA1E,CACNA1H,CACNA1I,CAMK2A,CAMK2B,GRINA
Mitochondrial L-carnitine Shuttle Pathway	0.0114815		11.8	ACSL1,CPT1A
Type II Diabetes Mellitus Signaling	0.011749		3.57	ACSL1,CACNA1E,CACNA1H,CACNA1I,TNF
Calcium Signaling	0.0120226	-1.63299	3.08	CACNA1E,CACNA1H,CACNA1I,CAMK2A,CAMK2B,GRINA
T Cell Exhaustion Signaling Pathway	0.0128825	1	3.5	BTLA,HLA-DOB,IRF4,LAG3,PDCD1
PD-1, PD-L1 cancer immunotherapy pathway	0.0128825	1	4.3	HLA-DOB,LCP2,PDCD1,TNF
Amyotrophic Lateral Sclerosis Signaling	0.0138038		4.21	CACNA1E,GRINA,NAIP,SLC1A2
Lipid Antigen Presentation by CD1	0.0158489		10	CD1D,CD3E
Neuropathic Pain Signaling In Dorsal Horn Neurons	0.0158489	0	4.04	CAMK2A,CAMK2B,GRINA,NTRK2
Type I Diabetes Mellitus Signaling	0.017378		3.92	CD3E,CD3G,HLA-DOB,TNF
Allograft Rejection Signaling	0.0177828		5.26	HLA-DOB,Ighg2b,TNF
Neuroinflammation Signaling Pathway	0.018197	1.34164	2.55	CCL5,GRINA,HLA-DOB,NAIP,SLC1A2,SOD2,TNF
Calcium-induced T Lymphocyte Apoptosis	0.0186209		5.17	CD3E,CD3G,HLA-DOB
IL-17A Signaling in Gastric Cells	0.0190546		9.09	CCL5,TNF
Formaldehyde Oxidation II (Glutathione-dependent)	0.0194984		50	ESD
Glycine Biosynthesis I	0.0194984		50	SHMT2
cAMP-mediated signaling	0.0199526	0.816497	2.75	ADORA1,CAMK2A,CAMK2B,FPR2,HCAR2,SMPDL3B
PXR/RXR Activation	0.0204174		5	ALAS1,CPT1A,TNF
Eicosanoid Signaling	0.0223872		4.84	FPR2,PLA2G7,PTGES
GPCR-Mediated Nutrient Sensing in Enteroendocrine Cells	0.0223872	-2	3.64	CACNA1E,CACNA1H,CACNA1I,FFAR1
CD28 Signaling in T Helper Cells	0.0234423		3.57	CD3E,CD3G,HLA-DOB,LCP2
GNRH Signaling	0.0234423		2.99	CACNA1E,CACNA1H,CACNA1I,CAMK2A,CAMK2B
Netrin Signaling	0.0245471		4.69	CACNA1E,CACNA1H,CACNA1I
OX40 Signaling Pathway	0.0251189		4.62	CD3E,CD3G,HLA-DOB
FXR/RXR Activation	0.025704		3.48	ALB,IL1A,IL1RN,TNF
S-adenosyl-L-methionine Biosynthesis	0.0288403		33.3	MAT1A
Phospholipase C Signaling	0.0288403	-1	2.52	CD3E,CD3G,CD79A,CD79B,Ighg2b,LCP2
Cytotoxic T Lymphocyte-mediated Apoptosis of Target Cells	0.0323594		6.9	CD3E,CD3G
Toll-like Receptor Signaling	0.0331131		4.17	IL1A,IL1RN,TNF
TNFR2 Signaling	0.0338844		6.67	NAIP,TNF
Glucocorticoid Receptor Signaling	0.0346737		2.22	CCL5,CD3E,CD3G,CXCL3,IL1RN,SLPI,TNF
Endocannabinoid Neuronal Synapse Pathway	0.0354813	-1	3.15	CACNA1E,CACNA1H,CACNA1I,GRINA
Acetate Conversion to Acetyl-CoA	0.0380189		25	ACSL1
Airway Inflammation in Asthma	0.0380189		25	TNF
Arginine Degradation I (Arginase Pathway)	0.0380189		25	ARG2
Trans, trans-farnesyl Diphosphate Biosynthesis	0.0380189		25	FDPS
dTMP De Novo Biosynthesis	0.0380189		25	SHMT2
Role of MAPK Signaling in the Pathogenesis of Influenza	0.0380189		3.95	CCL5,PLA2G7,TNF
Complement System	0.040738		6.06	CFB,CR2
Xenobiotic Metabolism Signaling	0.0436516		2.28	CAMK2A,CAMK2B,CHST3,ESD,IL1A,TNF
CTLA4 Signaling in Cytotoxic T Lymphocytes	0.0446684		3.7	CD3E,CD3G,LCP2
G-Protein Coupled Receptor Signaling	0.0457088		2.25	ADORA1,CAMK2A,CAMK2B,FPR2,HCAR2,SMPDL3B
Folate Polyglutamylation	0.047863		20	SHMT2
Tetrapyrrole Biosynthesis II	0.047863		20	ALAS1
Gustation Pathway	0.047863		2.86	CACNA1E,CACNA1H,CACNA1I,SMPDL3B
CREB Signaling in Neurons	0.0489779		2.45	CACNA1E,CACNA1H,CACNA1I,CAMK2A,CAMK2B

## Sheet: PD-L1 KO i vs WT i
Ingenuity Canonical Pathways	p-value	zScore	% genes	Molecules
Communication between Innate and Adaptive Immune Cells	5.62341e-10		14.9	CCL3L3,CCL4,CCL5,CD79B,CD8A,CD8B,FCER1G,Igha,IGHG1,Ighg2b,IL1RN
Hematopoiesis from Pluripotent Stem Cells	6.0256e-09		21.6	CD3E,CD3G,CD8A,CD8B,FCER1G,Igha,IGHG1,Ighg2b
EIF2 Signaling	5.49541e-07	-1.88982	6.31	EIF2AK2,RPL13,RPL35A,RPL37A,RPL8,RPL9,RPLP2,RPS12,RPS14,RPS2,RPS20,RPS21,RPS27A
CCR5 Signaling in Macrophages	6.60693e-05		7.78	CACNA1H,CCL4,CCL5,CD3E,CD3G,FCER1G,GNG5
Primary Immunodeficiency Signaling	8.70964e-05		12.2	CD3E,CD8A,Igha,IGHG1,Ighg2b
Coronavirus Pathogenesis Pathway	0.000158489	2.12132	5.8	CCL5,PTGS2,RPS12,RPS14,RPS2,RPS20,RPS21,RPS27A
Systemic Lupus Erythematosus Signaling	0.000190546		5	C7,CD3E,CD3G,CD79B,FCER1G,FCGR2B,IGHG1,Ighg2b,IL1RN
CTLA4 Signaling in Cytotoxic T Lymphocytes	0.000288403		7.41	CD3E,CD3G,CD8A,CD8B,FCER1G,LCP2
Phospholipase C Signaling	0.000346737	0.377964	4.2	CD3E,CD3G,CD79B,FCER1G,FCGR2B,GNG5,IGHG1,Ighg2b,LCP2,PLA2G4A
Systemic Lupus Erythematosus In B Cell Signaling Pathway	0.000446684	-0.632456	4.07	CD79B,FCGR2B,IFIT2,IFIT3,IGHG1,LILRB3,LILRB4,MALT1,PDCD1,TNFSF10
T Cell Receptor Signaling	0.00109648		5.77	CD3E,CD3G,CD8A,CD8B,LCP2,MALT1
Phagosome Formation	0.00165959		5.31	CLEC7A,FCER1G,FCGR2B,IGHG1,Ighg2b,MSR1
Pathogenesis of Multiple Sclerosis	0.00177828		33.3	CCL4,CCL5
Granulocyte Adhesion and Diapedesis	0.00186209		4.49	CCL21,CCL3L3,CCL4,CCL5,CXCL13,Cxcl9,IL1RN
Altered T Cell and B Cell Signaling in Rheumatoid Arthritis	0.00223872		6.1	CCL21,CD79B,CXCL13,FCER1G,IL1RN
Agranulocyte Adhesion and Diapedesis	0.00269153		4.19	CCL21,CCL3L3,CCL4,CCL5,CXCL13,Cxcl9,IL1RN
Role of NFAT in Regulation of the Immune Response	0.0030903	1.63299	4.09	CD3E,CD3G,CD79B,FCER1G,FCGR2B,GNG5,LCP2
Unfolded protein response	0.00323594	-1	7.27	CEBPA,EDEM1,NFE2L2,XBP1
Role of Hypercytokinemia/hyperchemokinemia in the Pathogenesis of Influenza	0.00363078		10.7	CCL4,CCL5,IL1RN
Cytotoxic T Lymphocyte-mediated Apoptosis of Target Cells	0.00398107		10.3	CD3E,CD3G,FCER1G
Calcium-induced T Lymphocyte Apoptosis	0.00398107		6.9	ATP2A3,CD3E,CD3G,FCER1G
Eicosanoid Signaling	0.00501187		6.45	DPEP1,PLA2G4A,PLA2G7,PTGS2
Nur77 Signaling in T Lymphocytes	0.00501187	2	6.45	CD3E,CD3G,FCER1G,TNFSF10
PKCθ Signaling in T Lymphocytes	0.00630957	2.23607	4.05	CACNA1H,CD3E,CD3G,FCER1G,LCP2,MALT1
Regulation of eIF4 and p70S6K Signaling	0.00645654		4.03	RPS12,RPS14,RPS2,RPS20,RPS21,RPS27A
mTOR Signaling	0.00707946		3.52	HIF1A,RPS12,RPS14,RPS2,RPS20,RPS21,RPS27A
LXR/RXR Activation	0.00776247	-2	4.55	IL1RN,MSR1,PLTP,PTGS2,TF
Antiproliferative Role of TOB in T Cell Signaling	0.00794328		8.11	CD3E,CD3G,FCER1G
CD28 Signaling in T Helper Cells	0.00831764		4.46	CD3E,CD3G,FCER1G,LCP2,MALT1
Autoimmune Thyroid Disease Signaling	0.00851138		7.89	FCER1G,IGHG1,Ighg2b
Toll-like Receptor Signaling	0.00851138		5.56	EIF2AK2,IL1RN,RPS27A,UBD
Role of MAPK Signaling in the Pathogenesis of Influenza	0.0102329		5.26	CCL5,PLA2G4A,PLA2G7,PTGS2
IL-7 Signaling Pathway	0.0107152	-2	5.19	Igha,IGHG1,Ighg2b,Ighg2c
Differential Regulation of Cytokine Production in Macrophages and T Helper Cells by IL-17A and IL-17F	0.011749		13.3	CCL4,CCL5
Differential Regulation of Cytokine Production in Intestinal Epithelial Cells by IL-17A and IL-17F	0.0151356		11.8	CCL4,CCL5
Lipid Antigen Presentation by CD1	0.0204174		10	CD3E,FCER1G
Ethanol Degradation IV	0.0223872		9.52	ACSL1,CYGB
Glucocorticoid Receptor Signaling	0.0251189		2.54	CCL5,CD3E,CD3G,CEBPA,IL1RN,PCK2,PTGS2,SLPI
Allograft Rejection Signaling	0.025704		5.26	FCER1G,IGHG1,Ighg2b
iCOS-iCOSL Signaling in T Helper Cells	0.0288403		3.85	CD3E,CD3G,FCER1G,LCP2
Dendritic Cell Maturation	0.0323594		3.14	FCER1G,FCGR2B,IGHG1,Ighg2b,IL1RN
Th1 Pathway	0.0323594		3.7	CD3E,CD3G,CD8A,NOTCH3
Oxidized GTP and dGTP Detoxification	0.0331131		33.3	RUVBL2
OX40 Signaling Pathway	0.0354813		4.62	CD3E,CD3G,FCER1G
Atherosclerosis Signaling	0.0371535		3.54	IL1RN,MSR1,PLA2G4A,PLA2G7
B Cell Development	0.0389045		7.14	CD79B,Ighg2b
FXR/RXR Activation	0.0398107		3.48	IL1RN,PCK2,PLTP,TF
Huntington's Disease Signaling	0.0416869	0	2.64	BET1L,CASP4,GNG5,PENK,RPS27A,UBD
NF-κB Signaling	0.042658	1.34164	2.92	EIF2AK2,FCER1G,FGFR3,IL1RN,MALT1
Acetate Conversion to Acetyl-CoA	0.0436516		25	ACSL1
NAD Biosynthesis III	0.0436516		25	NAMPT
Interferon Signaling	0.0467735		6.45	IFIT1,IFIT3
B Cell Receptor Signaling	0.0467735		2.86	CD79B,FCGR2B,IGHG1,Ighg2b,MALT1
BEX2 Signaling Pathway	0.0489779		4.05	HIF1A,LGALS1,MAP2
Fatty Acid β-oxidation I	0.0489779		6.25	ACAA1,ACSL1
MIF-mediated Glucocorticoid Regulation	0.0489779		6.25	PLA2G4A,PTGS2
