# Supplementary material for: Depletion of PD-1 or PD-L1 did not affect the mortality of mice infected with Mycobacterium avium
Source: Sci Rep. 2021 Sep 9;11:18008. doi: 10.1038/s41598-021-97391-4 (PMC8429769; doi:10.1038/s41598-021-97391-4)
Supplement: Supplementary file 10 — Supplementary Table 5. [file 41598_2021_97391_MOESM10_ESM.xlsx]

## Sheet: PD-1 KO c vs WT c
Name	Fold change	FDR p-value
Dbp	8.02627	1.12811e-05
Clca1	4.22088	0.00303372
A530032D15Rik	2.57211	0.0466506
Nr1d2	2.23345	0.0043956
Tnfrsf13c	2.08321	0.0172307
Blk	1.97438	0.000256549
Fcrla	1.97438	0.00676905
Bhlhe41	1.95084	0.0429375
Fcer2a	1.93483	0.000105547
H2-Oa	1.88437	0.00725382
Ighd	1.84363	0.00321203
H2-Ob	1.83548	1.12811e-05
F730311O21Rik	1.80017	0.0046942
Cacna1i	1.79411	0.00599342
H2-DMb2	1.77588	0.0244866
H2-Q6	1.76064	0.00468245
Bank1	1.73409	0.00430208
Fcmr	1.73257	0.00124829
Cd79a	1.69624	0.00430208
Wdfy1	1.6955	6.68389e-07
H2-Q5	1.68702	1.12811e-05
Dclk2	1.66951	0.00768107
Cd22	1.64739	0.00906048
B3gnt5	1.63427	0.0219871
Pax5	1.6173	0.0127002
Cd19	1.59639	0.00954505
A430078G23Rik	1.59401	0.0130459
Blnk	1.59025	0.0312445
Btla	1.58262	0.00651934
Spib	1.55446	0.0297549
Cd79b	1.52939	0.007389
Cirbp	1.51169	0.000248419
Gimap3	1.49894	0.00124829
Zfp831	1.42749	0.0243552
Bach2	1.42699	0.00336223
Cd37	1.37716	0.0220279
Rbm3	1.35989	0.0148417
Kif21b	1.27487	0.0043956
Stip1	-1.28989	0.0116253
Adamts9	-1.329	0.0444479
Ly6c1	-1.33498	0.029664
Hsp90aa1	-1.33982	0.0151413
Kcnj15	-1.35418	0.0181725
Kcna2	-1.385	0.0420527
Ccr2	-1.41317	0.0043956
Cacybp	-1.43952	0.024708
Itgb3	-1.49102	0.0251259
Alox5ap	-1.52135	0.0164621
Hsph1	-1.5662	0.00132193
Cdr2	-1.61458	0.00676905
Fech	-1.62638	0.0043956
Ltf	-1.62696	0.0276909
Bpifa1	-1.65697	5.02105e-08
Ube2o	-1.67274	0.0252583
Mxd1	-1.70559	0.00332417
Fam220a	-1.70609	0.0276909
Emilin2	-1.73982	0.0127002
Cfd	-1.75772	0.0276909
Cd33	-1.79381	0.0029239
Bpgm	-1.8018	0.0029239
Ube2l6	-1.81219	0.00994044
Csf3r	-1.82231	0.02302
Slc25a37	-1.84692	0.000382078
Fkbp5	-1.93627	0.000205118
Vcan	-1.94351	5.98639e-05
Hba-a2	-1.95329	0.00906048
Fam46c	-1.96586	3.95862e-05
Hist1h4n	-1.96973	0.0360255
Hba-a1	-2.07634	0.00676905
Hbb-bs	-2.09029	0.00906048
Gda	-2.1499	1.12811e-05
Mefv	-2.17014	0.0417714
Snca	-2.44588	0.00401879
Alas2	-2.50378	0.00015567
Hbb-bt	-2.585	3.63234e-05
Ppbp	-2.67496	3.63977e-05
Wfdc17	-3.02728	0.0293862
Cxcr2	-3.28779	0.000831266
Rsad2	-3.36584	3.80041e-06
Spta1	-3.78151	0.00767646
Slfn4	-3.81713	1.12811e-05
Retnlg	-4.25217	0.00430208
Ermap	-4.89873	0.0243552
Wfdc21	-4.98002	0.00705316
Slc4a1	-5.22774	1.83036e-05
S100a8	-5.33315	3.80041e-06
Gypa	-5.46489	0.00162588
S100a9	-5.79024	3.43138e-06
Mmp8	-5.90437	3.80041e-06
Mrgpra2b	-6.80703	0.0244866
Fgg	-8.01017	0.00332417
Tarm1	-10.814	0.0455593
RP24-346O11.2	-11.8749	0.0435806
Ngp	-11.8969	1.2834e-05
Gm10273	-77.565	0.0130459

## Sheet: PD-L1 KO c vs WT c
Name	Fold change	FDR p-value
Ubd	59.255	2.97536e-05
Cxcl9	36.3644	2.16672e-08
Saa3	34.8963	1.62523e-07
Ighg2c	32.5287	2.59913e-05
Ighv1-74	27.2744	0.00141758
Igkv4-61	24.0084	0.00642091
Ighv1-42	16.6624	0.0195668
Gbp2b	14.7991	2.97536e-05
Igkv3-2	14.1357	5.20458e-05
Ighv14-2	13.7267	0.000407784
Igkv14-111	13.7008	0.000103542
Ly6i	13.655	2.63314e-06
Ighv1-81	10.982	0.0020519
Gbp10	10.6578	2.63314e-06
Cxcl10	9.87776	9.97905e-06
Nos2	9.7352	9.66451e-06
H2-M2	9.505	9.3473e-05
Igkv3-12	8.99832	0.00517733
Fam26f	8.89552	2.09273e-05
Ighv1-39	8.00889	0.000603062
Ccl8	8.00587	0.000100683
Igkv3-4	6.81847	0.0287587
Ighv1-50	6.76756	0.0315744
Slamf8	6.52921	0.000192396
Igha	6.12031	0.00191603
Dnase1l3	5.74989	6.75021e-05
Igkv10-94	5.47693	0.0235634
Ighv1-55	5.4432	0.0020519
Igkv9-120	5.392	0.0141107
Jchain	5.32402	0.00463983
Ighv1-64	4.81075	0.0147532
Cst7	4.79774	0.000156255
Tigit	4.78575	0.00425091
Ighv8-8	4.75403	0.0452018
Gm4841	4.65266	3.18343e-05
Ighv1-82	4.64422	0.000846303
Tnfrsf9	4.59285	0.00321032
Serpina3f	4.58398	2.71946e-05
Igkc	4.07277	0.00217204
BC023105	3.91772	0.0194177
F830016B08Rik	3.90229	3.17555e-05
Igkv5-43	3.87446	0.0158265
Ighv1-72	3.57446	0.0308805
Cfb	3.47847	0.00340477
Il12rb1	3.45215	0.00225096
Fam163b	3.43406	0.000711373
Tgtp1	3.40551	2.97536e-05
Ido1	3.40496	0.0315744
Pdcd1	3.39951	0.0336839
Tnf	3.37258	0.00191603
Gpnmb	3.25074	0.00652752
Stra6l	3.22333	0.00589874
Apol6	3.2081	0.0174317
Ms4a7	3.17618	0.000887003
Igkv6-23	3.07619	0.0195668
Iigp1	3.01974	0.000264228
Serpina3g	2.98334	0.00359584
Gm4951	2.95316	9.97905e-06
C1qb	2.88032	0.000488163
A530032D15Rik	2.76899	0.0086251
C1qc	2.75523	0.00227272
Bcl2a1d	2.65184	0.0053827
Procr	2.64041	0.0227614
Gbp8	2.63635	0.000711373
Aif1	2.62282	0.0227614
Apol9b	2.60346	0.00367592
Gbp5	2.5368	0.00580847
Gm12185	2.44709	0.000113511
Olfr56	2.42348	0.0053827
Mmp12	2.39015	0.010775
H2-Eb1	2.38544	0.000372073
Igtp	2.31776	0.00141758
Batf2	2.28167	0.00668138
H2-Ab1	2.25884	0.000663843
Gbp2	2.24823	0.00321032
Gbp6	2.24782	0.0020519
Cd74	2.1591	0.000750283
Tgtp2	2.15611	0.00161496
Ccl5	2.13563	0.015048
Gbp4	2.04431	0.00101716
Gatm	2.03534	0.0468797
Zbp1	2.03264	0.0284692
Gbp3	2.02865	0.000603062
H2-Oa	2.02688	0.000481338
H2-Aa	2.01911	0.000663843
H2-DMb2	2.00564	0.000603062
Slc6a20a	1.98065	0.00814112
Stat1	1.96647	0.00668142
H2-Eb2	1.9664	0.0169751
Gm16170	1.9351	0.0308805
Lacc1	1.92969	0.00152433
Lax1	1.92302	0.00853282
AW112010	1.89809	0.0116721
H2-Q6	1.89516	0.000250257
Ccr5	1.8943	0.00932617
H2-DMa	1.85734	0.000248918
Nlrc5	1.85202	0.000295203
Blk	1.84531	0.00108268
Dusp2	1.83645	0.0468542
Psmb8	1.83424	0.00229123
Slamf7	1.82543	0.0204319
Irgm1	1.82238	0.00434528
Ciita	1.81921	0.000123329
Tap1	1.81759	0.00259632
Acp5	1.81654	0.0116721
H2-Ob	1.77829	2.40212e-05
H2-T10	1.77467	0.02496
Gm42031	1.76749	0.000392629
Ifi47	1.76332	0.00159786
H2-Q5	1.75292	5.83025e-07
H2-Q7	1.7371	0.00331766
Nfkbie	1.72689	0.0280007
Blnk	1.72154	0.00152138
Irgm2	1.67327	0.00946044
Fcmr	1.67169	0.00174576
Cd79a	1.66883	0.00321032
Lat2	1.66328	0.033068
H2-Q4	1.6434	0.0105128
Bank1	1.64062	0.0093919
Ighd	1.63827	0.0282052
H2-DMb1	1.62957	0.00109098
Psmb9	1.62484	0.0163263
Cd83	1.62178	0.0195668
H2-K1	1.61976	0.0410355
Ccr7	1.61724	0.0315744
Gm17167	1.61335	0.00946044
Cacna1i	1.6107	0.0441682
Cpxm1	1.60957	0.0279616
Ltb	1.60196	0.0348355
Fcer2a	1.59784	0.0214816
Ly6d	1.59283	0.0441682
Cd22	1.57557	0.0169751
Cacna1e	1.56243	0.0336839
Cep85	1.55894	0.0191087
Hvcn1	1.54338	0.0098312
Spib	1.53783	0.0213195
Cd19	1.53022	0.0180765
Tlr1	1.52482	0.0116738
P2ry10	1.52089	0.0285063
Cr2	1.51496	0.0477944
H2-T22	1.50926	0.00285264
Cd79b	1.48733	0.0098312
Lrmp	1.44913	0.0195668
Rasal3	1.43242	0.00755472
Gimap3	1.39954	0.010775
Cd37	1.39475	0.00645232
Pgap1	1.37363	0.0181658
Snhg1	1.34671	0.0442959
Il10ra	1.34512	0.0424066
Aim1	1.33216	0.0441682
Bach2	1.33011	0.032024
Psme1	1.30872	0.0489288
Stat2	1.2565	0.0121991
Gpx1	-1.32951	0.0169751
Car2	-1.40214	0.0334413
Mkrn1	-1.41934	0.0457944
Nfam1	-1.43489	0.0436322
Alox5ap	-1.43937	0.0441682
Ccr2	-1.45114	0.000603062
Itgb3	-1.48297	0.0158265
Hsph1	-1.55964	0.000663843
C5ar1	-1.61009	0.0181658
Ppp1r3b	-1.63528	0.044961
Cd33	-1.67608	0.00755472
Fech	-1.68083	0.000663843
Cdr2	-1.68131	0.000842866
F13a1	-1.68613	0.0163263
Cyp2a5	-1.72498	0.015676
Ube2o	-1.76336	0.00343516
Emilin2	-1.77158	0.00404331
Ltf	-1.80029	0.000844877
Fam46c	-1.82747	0.000324325
Vcan	-1.85835	0.000157829
Bpgm	-1.88378	0.000313214
Slc25a37	-1.88818	9.3473e-05
Nfe2	-1.89797	0.0336839
Gda	-1.90133	0.000392629
Alox12	-1.90954	0.015086
F5	-1.9325	0.0169751
Lime1	-1.93473	0.0053827
Slc2a3	-1.95998	0.00367592
Bpifa1	-2.06767	0
Itga2b	-2.08478	0.019701
Hba-a2	-2.11949	0.000690907
Tubb1	-2.12389	0.0221188
Ccr1	-2.13775	0.00628764
Csf3r	-2.17751	0.000156255
Hbb-bs	-2.21523	0.00140412
Hba-a1	-2.25773	0.000543505
B430306N03Rik	-2.32837	0.00972018
Slc6a4	-2.51048	0.00853282
Alas2	-2.64827	2.18985e-05
Hbb-bt	-2.74399	4.47804e-06
Nlrp12	-2.74733	0.0097211
Rsad2	-2.78471	0.00011821
Ppbp	-2.8223	6.20146e-06
Ms4a4a	-2.95681	0.011383
Ifitm6	-3.05093	0.0468542
Mgam	-3.29211	0.00651721
Mmp9	-3.32062	8.63058e-05
Snca	-3.39341	2.17684e-06
Spta1	-3.77846	0.00381217
Cxcr2	-4.0873	9.66451e-06
Wfdc21	-4.30254	0.00808785
Trim10	-4.49428	0.0299715
Slfn4	-4.82441	3.81218e-08
Gypa	-5.3078	0.000843543
Mrgpra2b	-5.92919	0.0212078
S100a8	-6.43848	3.81218e-08
Retnlg	-6.57646	9.66451e-06
Slc4a1	-6.79349	1.45981e-07
S100a9	-7.11995	2.59856e-08
Mmp8	-7.51225	3.81218e-08
Ngp	-18.1345	1.62523e-07
